# Supplementary material for: Cathepsin Z is a conserved susceptibility factor underlying tuberculosis severity
Source: PLoS Biol. 2025 Sep 9;23(9):e3003377. doi: 10.1371/journal.pbio.3003377 (PMC12440229; doi:10.1371/journal.pbio.3003377)
Supplement: S1 Data — Source data for main and supporting figures. (XLSX) [file pbio.3003377.s007.xlsx]

## Sheet: Overview
Raw data underlying main and supplemental figures for Meade, Adefisayo, Gontijo et al.
Each raw data sheet is named with the corresponding figure identifier(s).
Raw and transformed (where applicable) data are included for each figure not otherwise posted in a public repository.
Information on the location of the raw data associated with previous publications can be found in the sheet entitled "External Data Index."

## Sheet: 1C
Lane	Sample	Genotype	pro_CTSZ	Vinculin	Relative_pro_CTSZ_Intensity	Percent_pro_CTSZ_Intensity_vs_B6
1	B6 U1	B6	50388672	93866880	0.53681	129.88
2	B6 U2	B6	33685932	151385799	0.222517	53.8374
3	B6 U3	B6	31719285	65997636	0.480612	116.283
4	CC33 U1	CC033	727791	138756822	0.00524508	1.26903
5	CC33 U2	CC033	18405515	201849970	0.0911841	22.0618
6	CC33 U3	CC033	5845524	252902494	0.0231137	5.59231
7	CC38 U1	CC038	29671920	282634690	0.104983	25.4004
8	CC38 U2	CC038	28668484	156738543	0.182906	44.2537
9	CC38 U3	CC038	39564864	214406784	0.184532	44.647

## Sheet: 1D
Lane	Sample	Genotype	CTSZ	Vinculin	Relative_CTSZ_Intensity	Percent_CTSZ_Intensity_vs_B6
1	B6 U1	B6	362077440	93866880	3.85735	101.348
2	B6 U2	B6	404992638	151385799	2.67524	70.2894
3	B6 U3	B6	322431519	65997636	4.8855	128.362
4	CC33 U1	CC033	28637853	138756822	0.206389	5.42268
5	CC33 U2	CC033	210761935	201849970	1.04415	27.4341
6	CC33 U3	CC033	179203474	252902494	0.708587	18.6175
7	CC38 U1	CC038	304816620	282634690	1.07848	28.3362
8	CC38 U2	CC038	249176642	156738543	1.58976	41.7695
9	CC38 U3	CC038	305220096	214406784	1.42356	37.4027

## Sheet: 1E
Animal_ID	Genotype	Lung_CFU
CHAL29-01	Ctsz KO	5.57054
CHAL29-02	Ctsz KO	6.13354
CHAL29-03	Ctsz KO	5.72591
CHAL29-04	Ctsz KO	5.30103
CHAL29-05	Ctsz KO	5.4014
CHAL29-06	Ctsz KO	5.10721
CHAL29-07	Ctsz KO	5.4183
CHAL29-08	Ctsz KO	5.71433
CHAL29-09	Ctsz KO	5.47712
CHAL29-10	Ctsz KO	5.6149
CHAL29-11	Ctsz KO	5.53403
CHAL29-12	Ctsz KO	5.24055
CHAL29-38	Ifngr KO	5.68485
CHAL29-39	Ifngr KO	5.64345
CHAL29-40	Ifngr KO	5.50515
CHAL29-41	B6	5.10037
CHAL29-42	B6	5.17026
CHAL29-43	B6	5.13354
CHAL29-44	B6	5.11394
CHAL29-45	B6	5.45332
CHAL29-46	B6	5.15836
CHAL29-47	B6	5.36173
CHAL29-48	B6	4.94448
CHAL29-49	B6	5.24551
CHAL29-50	B6	5.24551
CHAL29-51	CC033	6.07918
CHAL29-52	CC033	6.22531
CHAL29-53	CC033	5.92324
CHAL29-54	CC033	6.23045
CHAL29-55	CC033	6.10037
CHAL29-56	CC038	6.19312
CHAL29-57	CC038	5.96379
CHAL29-58	CC038	6.06446
CHAL29-59	CC038	6.04922
CHAL29-60	CC038	5.82478

## Sheet: 2ABCDEF_S2A
Animal.ID	Genotype	Sex	Experiment.ID	Timepoint	Lung CFU_Log10_Raw	Lung CFU_Log10_BatchCorr	Spleen CFU_Log10_Raw	Spleen CFU_Log10_BatchCorr	Eotaxin_Raw	Eotaxin_BatchCorr	Eotaxin_BatchCorr_Log10	G-CSF_Raw	G-CSF_BatchCorr	G-CSF_BatchCorr_Log10	GM-CSF_Raw	GM-CSF_BatchCorr	GM-CSF_BatchCorr_Log10	IFN-Œ≥_Raw	IFN-Œ≥_BatchCorr	IFN-Œ≥_BatchCorr_Log10	IL-1Œ±_Raw	IL-1Œ±_BatchCorr	IL-1Œ±_BatchCorr_Log10	IL-1Œ≤_Raw	IL-1Œ≤_BatchCorr	IL-1Œ≤_BatchCorr_Log10	IL-2_Raw	IL-2_BatchCorr	IL-2_BatchCorr_Log10	IL-5_Raw	IL-5_BatchCorr	IL-5_BatchCorr_Log10	IL-6_Raw	IL-6_BatchCorr	IL-6_BatchCorr_Log10	IL-7_Raw	IL-7_BatchCorr	IL-7_BatchCorr_Log10	IL-9_Raw	IL-9_BatchCorr	IL-9_BatchCorr_Log10	IL-10_Raw	IL-10_BatchCorr	IL-10_BatchCorr_Log10	IL-12p70_Raw	IL-12p70_BatchCorr	IL-12p70_BatchCorr_Log10	IL-15_Raw	IL-15_BatchCorr
UNINF-01	Ctsz KO	M	Uninfected	W0	NA	NA	NA	NA	128.78	NA	NA	9.88	NA	NA	6.4	NA	NA	0.96	NA	NA	22.1	NA	NA	0.86	NA	NA	5.87	NA	NA	1.18	NA	NA	1.73	NA	NA	2.68	NA	NA	8.49	NA	NA	3.63	NA	NA	42.32	NA	NA	46.08	NA
UNINF-02	Ctsz KO	M	Uninfected	W0	NA	NA	NA	NA	154.02	NA	NA	8.27	NA	NA	3.39	NA	NA	0.73	NA	NA	12.32	NA	NA	2.56	NA	NA	4.48	NA	NA	0.71	NA	NA	2.08	NA	NA	3.73	NA	NA	8.49	NA	NA	2.35	NA	NA	49.87	NA	NA	33.23	NA
UNINF-03	Ctsz KO	M	Uninfected	W0	NA	NA	NA	NA	116.89	NA	NA	6.92	NA	NA	3.84	NA	NA	0.4	NA	NA	12.32	NA	NA	1.24	NA	NA	4.13	NA	NA	1.18	NA	NA	1.45	NA	NA	3.2	NA	NA	8.49	NA	NA	1.12	NA	NA	48.14	NA	NA	33.23	NA
UNINF-04	Ctsz KO	M	Uninfected	W0	NA	NA	NA	NA	283.44	NA	NA	8.02	NA	NA	7.02	NA	NA	0.85	NA	NA	11.25	NA	NA	1.62	NA	NA	3.55	NA	NA	0.62	NA	NA	2.49	NA	NA	3.2	NA	NA	12.49	NA	NA	1.72	NA	NA	48.14	NA	NA	31.86	NA
UNINF-05	Ctsz KO	F	Uninfected	W0	NA	NA	NA	NA	267.12	NA	NA	11.25	NA	NA	8.7	NA	NA	1.02	NA	NA	16.88	NA	NA	3.48	NA	NA	3.78	NA	NA	3.33	NA	NA	2.56	NA	NA	3.99	NA	NA	23.87	NA	NA	1.57	NA	NA	52.72	NA	NA	32.77	NA
UNINF-06	Ctsz KO	F	Uninfected	W0	NA	NA	NA	NA	152.29	NA	NA	7.53	NA	NA	4.26	NA	NA	0.73	NA	NA	12.32	NA	NA	3.48	NA	NA	3.55	NA	NA	1.73	NA	NA	0.85	NA	NA	2.94	NA	NA	10.15	NA	NA	1.42	NA	NA	44.66	NA	NA	29.59	NA
UNINF-07	Ctsz KO	F	Uninfected	W0	NA	NA	NA	NA	128.44	NA	NA	7.53	NA	NA	7.02	NA	NA	5.06	NA	NA	11.25	NA	NA	2.37	NA	NA	4.25	NA	NA	2.42	NA	NA	2.43	NA	NA	2.55	NA	NA	8.48	NA	NA	0.27	NA	NA	42.32	NA	NA	37.33	NA
UNINF-08	B6	M	Uninfected	W0	NA	NA	NA	NA	389.81	NA	NA	5.58	NA	NA	7.6	NA	NA	1.77	NA	NA	19.3	NA	NA	2.37	NA	NA	3.08	NA	NA	3.44	NA	NA	13.67	NA	NA	3.2	NA	NA	26.73	NA	NA	4.29	NA	NA	48.14	NA	NA	26.44	NA
UNINF-09	B6	M	Uninfected	W0	NA	NA	NA	NA	766.97	NA	NA	4.86	NA	NA	5.04	NA	NA	1.42	NA	NA	22.56	NA	NA	2.74	NA	NA	4.71	NA	NA	1.83	NA	NA	8.27	NA	NA	6.19	NA	NA	23.37	NA	NA	2.66	NA	NA	65.04	NA	NA	31.86	NA
UNINF-10	B6	M	Uninfected	W0	NA	NA	NA	NA	603.68	NA	NA	5.58	NA	NA	9.21	NA	NA	1.3	NA	NA	18.82	NA	NA	3.85	NA	NA	2.85	NA	NA	0.52	NA	NA	11.33	NA	NA	5.49	NA	NA	19.64	NA	NA	1.27	NA	NA	91.87	NA	NA	22.85	NA
UNINF-11	B6	F	Uninfected	W0	NA	NA	NA	NA	324.82	NA	NA	7.41	NA	NA	5.74	NA	NA	1.36	NA	NA	15.4	NA	NA	2.18	NA	NA	4.01	NA	NA	2.87	NA	NA	4.89	NA	NA	2.94	NA	NA	17.27	NA	NA	0.82	NA	NA	73.78	NA	NA	29.14	NA
UNINF-12	B6	F	Uninfected	W0	NA	NA	NA	NA	431.69	NA	NA	7.78	NA	NA	8.16	NA	NA	1.71	NA	NA	16.39	NA	NA	2.56	NA	NA	4.48	NA	NA	5.57	NA	NA	5.23	NA	NA	5.63	NA	NA	27.19	NA	NA	2.19	NA	NA	71.61	NA	NA	40.54	NA
UNINF-13	B6	F	Uninfected	W0	NA	NA	NA	NA	466.36	NA	NA	7.9	NA	NA	8.16	NA	NA	1.19	NA	NA	16.39	NA	NA	3.11	NA	NA	4.36	NA	NA	2.23	NA	NA	6	NA	NA	3.2	NA	NA	35.1	NA	NA	2.35	NA	NA	90.82	NA	NA	29.14	NA
CHAL30-001	Ctsz KO	F	30	W2	4.32634	4.91421	1.47712	1.51127	54.54	60.9313	1.78484	6.05	7.58542	0.879979	9.35	6.46604	0.810638	0.08	0.143404	-0.843438	29.95	20.5136	1.31204	0.78	0.448942	-0.34781	2.87	3.03529	0.4822	2.23	1.79452	0.253947	1.85	1.60889	0.206527	1.91	1.7253	0.236864	8.24	6.15178	0.789001	0.02	0.0463636	-1.33382	25.83	25.83	1.41212	21.59	12.3881
CHAL30-002	Ctsz KO	F	30	W2	4.43457	5.03715	1.47712	1.51127	51.72	57.7808	1.76178	8.29	10.3939	1.01678	19.68	13.6098	1.13385	1.52	2.72468	0.435316	46.03	31.5272	1.49869	7.18	4.13257	0.61622	3.87	4.09288	0.612029	3.7	2.97745	0.473844	2.72	2.3655	0.373924	4.94	4.46229	0.649557	23.35	17.4325	1.24136	2.81	6.51409	0.813854	50.02	50.02	1.69914	38.55	22.1195
CHAL30-003	Ctsz KO	F	30	W2	4.42813	5.02984	1.90309	1.94708	75.02	83.8112	1.9233	9.92	12.4376	1.09474	25.44	17.5932	1.24534	2.37	4.24835	0.62822	48.9	33.493	1.52495	6.46	3.71816	0.570328	3.98	4.20921	0.624201	3.18	2.55899	0.408069	4.43	3.85264	0.585759	6.35	5.73593	0.758604	27.6	20.6055	1.31398	5.69	13.1905	1.12026	59.67	59.67	1.77576	47.81	27.4328
CHAL30-004	Ctsz KO	F	30	W2	4.36549	4.95868	1.47712	1.51127	85.2	95.1842	1.97856	9.43	11.8232	1.07274	22.68	15.6845	1.19547	3.87	6.93718	0.841183	47.08	32.2464	1.50848	7.18	4.13257	0.61622	5.26	5.56293	0.745304	3.33	2.6797	0.428086	5.14	4.47011	0.650318	4.54	4.10097	0.612886	30.6	22.8452	1.3588	4.87	11.2895	1.05268	39.82	39.82	1.6001	45.03	25.8376
CHAL30-005	Ctsz KO	M	30	W2	4.52634	5.14139	1.47712	1.51127	102.78	114.824	2.06003	6.53	8.18723	0.913137	5.28	3.65141	0.562461	0.08	0.143404	-0.843438	36.22	24.8081	1.39459	2.32	1.33531	0.125584	3.2	3.38429	0.529468	0.99	0.796668	-0.0987225	2.14	1.8611	0.269769	1.54	1.39108	0.143351	14.26	10.6462	1.02719	0.33	0.765	-0.116339	39.82	39.82	1.6001	15.25	8.75025
CHAL30-006	Ctsz KO	M	30	W2	4.42488	5.02615	1.47712	1.51127	76.13	85.0513	1.92968	6.21	7.78602	0.891316	3.9	2.69706	0.430891	0.08	0.143404	-0.843438	26.34	18.041	1.25626	2.61	1.50223	0.176736	3.87	4.09288	0.612029	1.19	0.957611	-0.0188108	2.03	1.76543	0.246851	0.64	0.57811	-0.23799	14.69	10.9672	1.0401	0.33	0.765	-0.116339	37.99	37.99	1.57967	9.41	5.39934
CHAL30-007	Ctsz KO	M	30	W2	4.09342	4.64965	1.47712	1.51127	35.56	39.7271	1.59909	5.9	7.39735	0.869076	2.04	1.41077	0.149457	0.08	0.143404	-0.843438	37.02	25.356	1.40408	2.32	1.33531	0.125584	1.48	1.56524	0.19458	1.39	1.11855	0.0486571	1.85	1.60889	0.206527	1.91	1.7253	0.236864	11.11	8.29445	0.918788	0.01	0.0231818	-1.63485	1.24	1.24	0.0934217	7.64	4.38373
CHAL30-008	Ctsz KO	M	30	W2	4.35793	4.95011	1.47712	1.51127	72.98	81.5322	1.91133	7.16	8.97712	0.953137	4.39	3.03593	0.482291	0.08	0.143404	-0.843438	46.82	32.0683	1.50608	1.34	0.771259	-0.1128	3.76	3.97654	0.599506	1.36	1.09441	0.0391812	1.48	1.28711	0.109617	1.36	1.22848	0.0893693	12.02	8.97384	0.952978	0.01	0.0231818	-1.63485	25.11	25.11	1.39985	19.32	11.0856
CHAL30-009	Ctsz KO	F	30	W3	4.59329	5.16092	2.20412	3.01401	38.21	49.3212	1.69303	8.61	12.1153	1.08333	13.39	10.7758	1.03245	24.15	24.524	1.38959	32.42	39.2502	1.59384	3.2	11.2876	1.0526	1.48	1.55032	0.190423	1.94	1.71788	0.234993	12.13	11.4468	1.05869	1.73	2.42785	0.385222	46.83	30.3862	1.48268	0.01	0.0525	-1.27984	22.55	22.55	1.35315	11.2	16.8142
CHAL30-010	Ctsz KO	F	30	W3	4.74507	5.33147	1.90309	2.60237	72.28	93.2986	1.96988	36.73	51.6836	1.71335	32.25	25.9537	1.4142	158.51	160.964	2.20673	123.34	149.325	2.17413	20.77	73.2634	1.86489	2.98	3.1216	0.494377	2.18	1.9304	0.285648	53.31	50.3076	1.70163	1.73	2.42785	0.385222	18.1	11.7444	1.06983	0.01	0.0525	-1.27984	12.72	12.72	1.10449	11.2	16.8142
CHAL30-011	Ctsz KO	F	30	W3	3.68124	4.13617	3.82478	5.23017	29.1	37.5621	1.57475	8.37	11.7776	1.07106	15.12	12.1681	1.08522	0.87	0.883472	-0.0538074	81.78	99.0093	1.99568	0.92	3.24518	0.511239	1.9	1.99028	0.298915	3.07	2.7185	0.43433	5.49	5.1808	0.714397	2.55	3.57862	0.553716	29.11	18.8884	1.27619	0.01	0.0525	-1.27984	28.27	28.27	1.45133	10.75	16.1386
CHAL30-012	Ctsz KO	M	30	W3	4.03342	4.53187	1.47712	2.01988	41.76	53.9036	1.73162	15.59	21.937	1.34118	18.61	14.9767	1.17542	70.44	71.5307	1.85449	42.88	51.9139	1.71528	1.76	6.20817	0.792963	1.69	1.7703	0.248048	1.42	1.25742	0.09948	30.36	28.6501	1.45713	1.73	2.42785	0.385222	89.31	57.9498	1.76305	0.01	0.0525	-1.27984	14.5	14.5	1.16137	7.19	10.7941
CHAL30-013	Ctsz KO	M	30	W3	3.98227	4.4744	2.50515	3.42565	31.57	40.7504	1.61013	29	40.8065	1.61073	25.44	20.4732	1.31119	67.9	68.9514	1.83854	70.7	85.595	1.93245	3.2	11.2876	1.0526	3.2	3.35205	0.525311	1.19	1.05375	0.0227386	65.35	61.6695	1.79007	2.09	2.93307	0.467322	125.43	81.3867	1.91055	0.01	0.0525	-1.27984	24.75	24.75	1.39358	12.1	18.1653
CHAL30-014	Ctsz KO	M	30	W3	4.59106	5.15843	2.64345	3.61477	71.24	91.9562	1.96358	22.37	31.4773	1.498	20.03	16.1195	1.20735	114.71	116.486	2.06627	44.46	53.8268	1.731	8.3	29.2772	1.46653	2.33	2.44071	0.387517	1.64	1.45223	0.162035	63.21	59.65	1.77561	2.09	2.93307	0.467322	29.11	18.8884	1.27619	0.01	0.0525	-1.27984	25.47	25.47	1.40603	12.55	18.8409
CHAL30-015	Ctsz KO	M	30	W3	3.85733	4.33402	1.90309	2.60237	33.77	43.5901	1.63939	6.84	9.62471	0.983388	9.35	7.52456	0.876481	0.09	0.0913936	-1.03908	56.36	68.2338	1.834	1.2	4.23284	0.626632	1.48	1.55032	0.190423	0.99	0.876651	-0.0571732	4.79	4.52023	0.65516	1.45	2.0349	0.308544	42.39	27.5052	1.43942	0.01	0.0525	-1.27984	16.21	16.21	1.20978	6.75	10.1335
CHAL30-016	Ctsz KO	F	30	W4	5.15836	5.2698	2.20412	2.32237	105.38	88.1821	1.94538	16.19	19.9629	1.30022	11.49	12.1648	1.0851	114.71	141.943	2.15211	164.13	166.557	2.22156	123.42	89.1064	1.94991	2.76	2.64325	0.422138	4.26	3.65913	0.563378	18.62	19.7062	1.2946	2.46	1.92403	0.284211	10.17	30.0447	1.47777	1.26	3.15	0.498311	37.99	37.99	1.57967	17.5	8.90811
CHAL30-017	Ctsz KO	F	30	W4	5.13354	5.24444	2.68124	2.82509	83.78	70.1072	1.84576	10.75	13.2552	1.12239	9.35	9.8991	0.995596	75.78	93.7708	1.97207	149.25	151.457	2.18029	100.2	72.3421	1.85939	1.69	1.61851	0.209115	2.91	2.49955	0.397861	11.78	12.4672	1.09577	1.91	1.49386	0.174309	8.24	24.343	1.38637	0.64	1.6	0.20412	25.83	25.83	1.41212	18.41	9.37134
CHAL30-018	Ctsz KO	M	30	W4	5.09412	5.20417	2.77815	2.9272	89.62	74.9941	1.87503	14.64	18.0517	1.25652	13.83	14.6422	1.16561	127.07	157.237	2.19656	175.96	178.562	2.25179	189.34	136.699	2.13577	1.59	1.52274	0.182626	2	1.7179	0.234998	26.86	28.4268	1.45373	1.91	1.49386	0.174309	9.22	27.2381	1.43518	0.95	2.375	0.375664	11.81	11.81	1.07225	20.22	10.2927
CHAL30-019	Ctsz KO	M	30	W4	5.09342	5.20345	3.76938	3.97161	90.32	75.5799	1.87841	30.01	37.0036	1.56824	17.5	18.5277	1.26782	282.55	349.63	2.54361	321.78	326.538	2.51393	358.85	259.082	2.41344	4.56	4.3671	0.640193	2.18	1.87251	0.272425	56.51	59.8064	1.77675	1.36	1.06369	0.0268148	9.22	27.2381	1.43518	1.1	2.75	0.439333	14.5	14.5	1.16137	14.79	7.52863
CHAL30-020	Ctsz KO	M	30	W4	5.65128	5.77336	4.13162	4.35328	78.91	66.032	1.81975	17.94	22.1208	1.3448	14.91	15.7856	1.19826	185.94	230.084	2.36189	235.09	238.566	2.37761	202.38	146.114	2.16469	3.87	3.70629	0.568939	2.03	1.74367	0.241465	41.19	43.5927	1.63941	1.18	0.922907	-0.0348421	9.7	28.6562	1.45722	0.95	2.375	0.375664	17.05	17.05	1.23172	12.99	6.61237
CHAL30-021	Ctsz KO	F	30	W4	4.65706	4.75766	1.90309	2.00519	68.54	57.3544	1.75857	15.85	19.5437	1.29101	10.19	10.7884	1.03296	63.78	78.9219	1.8972	98.65	100.109	2.00047	78.99	57.029	1.7561	3.42	3.27533	0.515255	1.39	1.19394	0.0769833	16.64	17.6107	1.24578	1.54	1.20447	0.0807966	9.22	27.2381	1.43518	0.01	0.025	-1.60206	5.16	5.16	0.71265	9.86	5.01909
CHAL30-022	Ctsz KO	F	30	W4	5.21484	5.3275	3.64933	3.84513	58.32	48.8023	1.68844	26.16	32.2564	1.50862	14.27	15.108	1.17921	118.5	146.633	2.16623	173.06	175.619	2.24457	154.83	111.784	2.04838	2.76	2.64325	0.422138	2.55	2.19033	0.340509	17.96	19.0077	1.27893	1.73	1.35308	0.131322	6.72	19.8525	1.29782	0.01	0.025	-1.60206	22.55	22.55	1.35315	12.99	6.61237
CHAL30-023	Ctsz KO	F	30	W4	5.19312	5.30531	4.37291	4.60752	36.43	30.4847	1.48408	7.32	9.02586	0.955489	10.46	11.0743	1.04432	2.66	3.29151	0.517395	50.45	51.1959	1.70924	41.88	30.2364	1.48053	1.59	1.52274	0.182626	3.55	3.04928	0.484197	5.42	5.73616	0.758621	2.64	2.06481	0.31488	4	11.817	1.07251	0.01	0.025	-1.60206	8.06	8.06	0.906335	11.2	5.70119
CHAL30-024	Ctsz KO	M	30	W4	5.17026	5.28195	1.47712	1.55637	69.28	57.9736	1.76323	16.37	20.1849	1.30503	12.93	13.6893	1.13638	86.67	107.246	2.03038	132.12	134.073	2.12734	131.83	95.1783	1.97854	2.76	2.64325	0.422138	1.64	1.40868	0.148812	22.79	24.1194	1.38237	2.92	2.2838	0.358659	4	11.817	1.07251	0.01	0.025	-1.60206	14.5	14.5	1.16137	24.78	12.6139
CHAL30-025	Ctsz KO	M	30	W4	5.69723	5.8203	4.89763	5.16039	47.49	39.7397	1.59922	6.21	7.65718	0.884069	8.15	8.62863	0.935942	0.87	1.07655	0.0320323	48.12	48.8315	1.6887	15.28	11.0318	1.04265	1.17	1.12051	0.0494143	1.64	1.40868	0.148812	4.08	4.318	0.635282	2.27	1.77542	0.249302	33.54	99.0854	1.99601	2.18	5.45	0.736397	7.1	7.1	0.851258	18.86	9.6004
CHAL30-026	Ctsz KO	M	30	W4	4.75128	4.85392	3.70927	3.90828	37.16	31.0955	1.4927	13.96	17.2133	1.23586	9.35	9.8991	0.995596	84.19	104.177	2.01777	118.45	120.201	2.07991	122.89	88.7238	1.94804	1.9	1.81963	0.259982	1.26	1.08228	0.034339	17.47	18.4891	1.26692	1	0.782125	-0.106724	7.74	22.8659	1.35919	0.01	0.025	-1.60206	14.93	14.93	1.17406	12.99	6.61237
CHAL30-027	Ctsz KO	F	30	W8	4.83251	4.83251	4.22531	4.22531	82.4	82.4	1.91593	13.62	13.62	1.13418	12.22	12.22	1.08707	41.4	41.4	1.617	350.16	350.16	2.54427	35.1	35.1	1.54531	9.16	9.16	0.961895	1.39	1.39	0.143015	10.32	10.32	1.01368	3.11	3.11	0.49276	11.11	11.11	1.04571	1.1	1.1	0.0413927	12.27	12.27	1.08884	8.08	8.08
CHAL30-028	Ctsz KO	F	30	W8	4.94151	4.94151	3.2833	3.2833	63.31	63.31	1.80147	12.43	12.43	1.09447	16.73	16.73	1.2235	97.89	97.89	1.99074	554.59	554.59	2.74397	43.02	43.02	1.63367	1.27	1.27	0.103804	1.26	1.26	0.100371	19.77	19.77	1.29601	2.64	2.64	0.421604	32.81	32.81	1.51601	0.64	0.64	-0.19382	2.22	2.22	0.346353	8.08	8.08
CHAL30-029	Ctsz KO	M	30	W8	5.88874	5.88874	6.24846	6.24846	89.62	89.62	1.9524	9.27	9.27	0.96708	10.98	10.98	1.0406	11.95	11.95	1.07737	456.67	456.67	2.6596	27.79	27.79	1.44389	1.48	1.48	0.170262	0.71	0.71	-0.148742	10.67	10.67	1.02816	3.01	3.01	0.478566	42.04	42.04	1.62366	0.01	0.01	-2	23.29	23.29	1.36717	10.31	10.31
CHAL30-030	Ctsz KO	M	30	W8	6.39094	6.39094	5.01452	5.01452	151.01	151.01	2.17901	12.43	12.43	1.09447	11.49	11.49	1.06032	7.77	7.77	0.890421	531.23	531.23	2.72528	26.62	26.62	1.42521	1.48	1.48	0.170262	1.06	1.06	0.0253059	14.28	14.28	1.15473	2.27	2.27	0.356026	24.53	24.53	1.3897	0.02	0.02	-1.69897	59.68	59.68	1.77583	6.75	6.75
CHAL30-031	Ctsz KO	M	30	W8	4.71096	4.71096	3.86923	3.86923	72.22	72.22	1.85866	5.59	5.59	0.747412	10.98	10.98	1.0406	66.44	66.44	1.82243	356.91	356.91	2.55256	33.41	33.41	1.52388	1.9	1.9	0.278754	0.96	0.96	-0.0177288	9.28	9.28	0.967548	1.36	1.36	0.133539	32.08	32.08	1.50623	0.01	0.01	-2	9.96	9.96	0.998259	6.75	6.75
CHAL30-032	Ctsz KO	M	30	W8	4.94052	4.94052	3.57749	3.57749	119.3	119.3	2.07664	9.59	9.59	0.981819	9.91	9.91	0.996074	78.44	78.44	1.89454	479.83	479.83	2.68109	63.4	63.4	1.80209	2.33	2.33	0.367356	1.39	1.39	0.143015	10.46	10.46	1.01953	2.83	2.83	0.451786	16.41	16.41	1.21511	2.5	2.5	0.39794	17.05	17.05	1.23172	12.99	12.99
CHAL30-033	Ctsz KO	F	30	W3	3.20412	3.60008	2.60206	3.55817	24.31	31.3792	1.49664	11.75	16.5337	1.21837	14.7	11.8301	1.07299	22.94	23.2952	1.36727	49.16	59.5169	1.77464	1.2	4.23284	0.626632	1.69	1.7703	0.248048	1.45	1.28398	0.10856	14.73	13.9004	1.14303	1.27	1.78229	0.25098	35.71	23.1708	1.36494	0.01	0.0525	-1.27984	7.1	7.1	0.851258	4.11	6.1702
CHAL30-034	Ctsz KO	F	30	W3	4.24551	4.77017	3.07918	4.21061	32.21	41.5765	1.61885	4.2	5.90991	0.771581	8.15	6.55884	0.816827	0.32	0.324955	-0.488177	49.16	59.5169	1.77464	1.76	6.20817	0.792963	2.12	2.22074	0.346497	2.12	1.87727	0.273528	4.86	4.58629	0.661461	1.18	1.65599	0.219058	13.82	8.96726	0.95266	0.01	0.0525	-1.27984	9.96	9.96	0.998259	4.11	6.1702
CHAL30-035	Ctsz KO	F	30	W3	4.79239	5.38463	2.98227	4.07809	30.43	39.2789	1.59416	11.42	16.0693	1.206	13.16	10.5907	1.02493	0.18	0.182787	-0.738054	29.12	35.255	1.54722	0.5	1.76368	0.246421	1.48	1.55032	0.190423	2.23	1.97468	0.295497	6.97	6.57745	0.818058	0.82	1.15077	0.0609896	22.96	14.8979	1.17312	0.01	0.0525	-1.27984	15.36	15.36	1.18639	5.87	8.81243
CHAL30-036	Ctsz KO	M	30	W3	4.36549	4.90497	3	4.10233	28.07	36.2326	1.5591	12.43	17.4905	1.2428	12.46	10.0274	1.00119	34.95	35.4912	1.55012	31.88	38.5964	1.58655	0.5	1.76368	0.246421	2.01	2.10551	0.323357	0.78	0.690695	-0.160714	22.79	21.5065	1.33257	2.09	2.93307	0.467322	99.46	64.5358	1.8098	0.01	0.0525	-1.27984	24.02	24.02	1.38057	5.87	8.81243
CHAL30-037	Ctsz KO	M	30	W3	4.21484	4.73571	3.30963	4.52573	34.65	44.726	1.65056	7.64	10.7504	1.03142	6.08	4.89298	0.689573	0.32	0.324955	-0.488177	46.55	56.3571	1.75095	1.48	5.2205	0.717712	0.85	0.890389	-0.0504201	1.32	1.16887	0.0677656	6.13	5.78476	0.762285	0.64	0.898164	-0.0466442	10.17	6.59892	0.819473	0.01	0.0525	-1.27984	17.87	17.87	1.25212	9.41	14.1269
CHAL30-038	Ctsz KO	M	30	W3	4.43457	4.98259	3.03342	4.14804	35.44	45.7457	1.66035	26.16	36.8103	1.56597	18.43	14.8318	1.17119	70.8	71.8963	1.85671	57.89	70.0862	1.84563	6.82	24.0566	1.38124	2.33	2.44071	0.387517	2.12	1.87727	0.273528	43.07	40.6443	1.609	2.27	3.18568	0.503202	58.05	37.6664	1.57595	0.01	0.0525	-1.27984	15.36	15.36	1.18639	4.99	7.49132
CHAL30-039	Ctsz KO	M	30	W3	4.44091	4.98972	3.17026	4.33515	34.24	44.1968	1.64539	7.8	10.9755	1.04043	9.91	7.97523	0.901743	22.66	23.0109	1.36193	52.78	63.8996	1.8055	1.2	4.23284	0.626632	0.64	0.670411	-0.173659	1.09	0.965202	-0.0153819	13.21	12.466	1.09573	0.73	1.02447	0.0104987	10.17	6.59892	0.819473	0.01	0.0525	-1.27984	9.96	9.96	0.998259	8.52	12.7908
CHAL30-062	B6	M	30	W2	3.50515	3.98144	1.60206	1.63909	23.4	26.1421	1.41734	2.87	3.59837	0.556106	2.03	1.40386	0.147323	0.08	0.143404	-0.843438	28.29	19.3766	1.28728	0.07	0.0402897	-1.39481	1.38	1.45948	0.164197	0.85	0.684008	-0.164939	1.56	1.35669	0.132479	0.46	0.415516	-0.381412	9.22	6.88342	0.837805	0.01	0.0231818	-1.63485	13.17	13.17	1.11959	3.24	1.85907
CHAL30-063	B6	M	30	W2	2.60206	2.95564	1.47712	1.51127	37.59	41.995	1.6232	2.29	2.87117	0.45806	11.24	7.77308	0.890593	0.08	0.143404	-0.843438	27.46	18.8081	1.27435	1.2	0.69068	-0.160723	1.27	1.34314	0.128122	0.71	0.571348	-0.243099	1.15	1.00012	5.27309e-05	2.18	1.96919	0.294287	25.3	18.8884	1.27619	0.01	0.0231818	-1.63485	13.62	13.62	1.13418	7.64	4.38373
CHAL30-064	B6	M	30	W2	2.47712	2.81372	1.47712	1.51127	13.23	14.7804	1.16968	1.46	1.83053	0.262577	9.35	6.46604	0.810638	0.08	0.143404	-0.843438	43.41	29.7327	1.47323	1.48	0.851839	-0.0696426	1.06	1.12105	0.0496239	0.99	0.796668	-0.0987225	1.48	1.28711	0.109617	1.73	1.5627	0.193877	48.85	36.4702	1.56194	0.01	0.0231818	-1.63485	6.62	6.62	0.820858	5.87	3.36813
CHAL30-065	B6	M	30	W2	2.47712	2.81372	2.38021	2.43523	8	8.93748	0.951215	1.59	1.99352	0.299621	6.82	4.71641	0.673611	0.08	0.143404	-0.843438	46.55	31.8834	1.50356	0.36	0.207204	-0.683602	0.22	0.23267	-0.633259	1.13	0.909328	-0.0412793	1.44	1.25233	0.0977174	1	0.903297	-0.0441696	27.22	20.3218	1.30796	0.01	0.0231818	-1.63485	0.27	0.27	-0.568636	4.99	2.8632
CHAL30-066	B6	M	30	W2	2.60206	2.95564	1.47712	1.51127	33.37	37.2805	1.57148	1.87	2.34458	0.370066	9.91	6.85331	0.8359	0.08	0.143404	-0.843438	38.1	26.0958	1.41657	2.04	1.17416	0.0697259	1.69	1.78733	0.252205	0.92	0.740338	-0.13057	1.33	1.15666	0.0632065	2.64	2.3847	0.377434	45.13	33.6929	1.52754	0.01	0.0231818	-1.63485	16.21	16.21	1.20978	5.43	3.11566
CHAL30-067	B6	M	30	W3	3.68124	4.13617	1.60206	2.19073	39.55	51.0509	1.708	4.66	6.55719	0.816717	6.08	4.89298	0.689573	12.68	12.8763	1.10979	15.09	18.2691	1.26172	0.36	1.26985	0.103753	2.33	2.44071	0.387517	0.78	0.690695	-0.160714	9.9	9.34243	0.97046	1.09	1.52969	0.184602	70.97	46.0497	1.66323	0.01	0.0525	-1.27984	14.06	14.06	1.14799	0.67	1.00585
CHAL30-068	B6	M	30	W3	3.60206	4.0472	1.47712	2.01988	13.42	17.3225	1.23861	8.29	11.665	1.06689	11.49	9.24676	0.96599	24.5	24.8794	1.39584	58.91	71.3211	1.85322	2.04	7.19583	0.857081	2.33	2.44071	0.387517	1.19	1.05375	0.0227386	22.34	21.0818	1.32391	0.28	0.392947	-0.405666	59.33	38.4969	1.58543	0.01	0.0525	-1.27984	12.72	12.72	1.10449	0.68	1.02086
CHAL30-069	B6	M	30	W3	4.26482	4.79186	1.47712	2.01988	20.87	26.9389	1.43038	7.24	10.1876	1.00807	8.15	6.55884	0.816827	19.41	19.7106	1.2947	55.34	66.9989	1.82607	3.2	11.2876	1.0526	2.12	2.22074	0.346497	0.99	0.876651	-0.0571732	18.79	17.7318	1.24875	0.37	0.519251	-0.284622	17.26	11.1993	1.04919	0.01	0.0525	-1.27984	12.72	12.72	1.10449	0.67	1.00585
CHAL30-070	B6	M	30	W3	3.89209	4.37308	2.44716	3.34635	39.87	51.464	1.7115	16.11	22.6687	1.35543	13.83	11.1299	1.04649	51.22	52.0131	1.71611	49.68	60.1465	1.77921	1.48	5.2205	0.717712	1.48	1.55032	0.190423	1.82	1.61162	0.207263	24.91	23.5071	1.3712	1.36	1.9086	0.280715	15.56	10.0963	1.00416	0.01	0.0525	-1.27984	17.05	17.05	1.23172	3.24	4.8641
CHAL30-071	B6	M	30	W3	4.23553	4.75895	1.47712	2.01988	22.61	29.1849	1.46516	8.05	11.3273	1.05413	7.83	6.30132	0.799431	30.92	31.3988	1.49691	66.22	80.1711	1.90402	2.04	7.19583	0.857081	1.9	1.99028	0.298915	1.36	1.20429	0.0807306	20.53	19.3738	1.28721	0.64	0.898164	-0.0466442	7.24	4.69776	0.67189	0.01	0.0525	-1.27984	11.35	11.35	1.055	0.67	1.00585
CHAL30-072	B6	M	30	W4	3.80618	3.8884	3.42813	3.61206	34.24	28.6521	1.45716	16.19	19.9629	1.30022	36.62	38.7706	1.5885	76.82	95.0577	1.97799	127.04	128.918	2.11031	52.07	37.5934	1.57511	2.33	2.23144	0.348584	1.06	0.910488	-0.0407257	79.3	83.9258	1.9239	2.55	1.99442	0.299816	3.42	10.1035	1.00447	0.01	0.025	-1.60206	26.18	26.18	1.41797	0.67	0.341053
CHAL30-073	B6	M	30	W4	4.07918	4.1673	1.47712	1.55637	21.65	18.1168	1.25808	11.59	14.2909	1.15506	24.55	25.9918	1.41484	45.74	56.5991	1.75281	139.23	141.289	2.15011	54.99	39.7015	1.59881	1.27	1.21628	0.0850321	0.96	0.824593	-0.0837603	29.94	31.6865	1.50087	0.91	0.711733	-0.147683	7.24	21.3887	1.33019	0.01	0.025	-1.60206	10.89	10.89	1.03703	2.38	1.2115
CHAL30-074	B6	M	30	W4	4.26482	4.35695	2.30103	2.42448	33.14	27.7316	1.44297	25.07	30.9123	1.49013	35.44	37.5213	1.57428	112.54	139.258	2.14382	191.22	194.047	2.28791	87.91	63.469	1.80256	2.33	2.23144	0.348584	0.64	0.549729	-0.259852	48.72	51.562	1.71233	1.73	1.35308	0.131322	5.67	16.7506	1.22403	0.01	0.025	-1.60206	22.17	22.17	1.34577	4.55	2.31611
CHAL30-075	B6	M	30	W4	3.88081	3.96465	1.60206	1.68801	27.06	22.6438	1.35495	14.81	18.2613	1.26153	32.88	34.811	1.54172	77.97	96.4807	1.98444	168.6	171.093	2.23323	67.1	48.4447	1.68525	1.69	1.61851	0.209115	1.06	0.910488	-0.0407257	59.76	63.2459	1.80103	1	0.782125	-0.106724	8.24	24.343	1.38637	0.01	0.025	-1.60206	22.55	22.55	1.35315	1.52	0.773733
CHAL30-076	B6	M	30	W4	3.60206	3.67987	4.07918	4.29803	22.06	18.4598	1.26623	13.87	17.1023	1.23305	32.88	34.811	1.54172	85.51	105.811	2.02453	159.64	162	2.20952	48.98	35.3624	1.54854	2.12	2.03032	0.307564	1.09	0.936257	-0.028605	51.69	54.7052	1.73803	0.28	0.218995	-0.659566	1.46	4.3132	0.634799	0.01	0.025	-1.60206	0.27	0.27	-0.568636	0.67	0.341053
CHAL30-077	B6	M	30	W8	4.74507	4.74507	2.07918	2.07918	140.11	140.11	2.14647	5.9	5.9	0.770852	7.17	7.17	0.855519	38.1	38.1	1.58092	355.48	355.48	2.55082	36.01	36.01	1.55642	3.31	3.31	0.519828	1.06	1.06	0.0253059	5.42	5.42	0.733999	1.54	1.54	0.187521	18.1	18.1	1.25768	2.5	2.5	0.39794	18.27	18.27	1.26174	6.75	6.75
CHAL30-078	B6	M	30	W8	4.68305	4.68305	3.58433	3.58433	103.67	103.67	2.01565	6.37	6.37	0.804139	2.75	2.75	0.439333	27.98	27.98	1.44685	330.24	330.24	2.51883	35.86	35.86	1.55461	3.53	3.53	0.547775	0.99	0.99	-0.00436481	5.99	5.99	0.777427	1.82	1.82	0.260071	33.54	33.54	1.52556	0.02	0.02	-1.69897	18.68	18.68	1.27138	8.97	8.97
CHAL30-079	B6	M	30	W8	4.67025	4.67025	4.15836	4.15836	164.66	164.66	2.21659	6.76	6.76	0.829947	8.15	8.15	0.911158	41.74	41.74	1.62055	328.18	328.18	2.51611	37.81	37.81	1.57761	1.59	1.59	0.201397	0.96	0.96	-0.0177288	10.32	10.32	1.01368	27.33	27.33	1.43664	19.75	19.75	1.29557	0.01	0.01	-2	1.24	1.24	0.0934217	45.03	45.03
CHAL30-080	B6	M	30	W8	4.64147	4.64147	3.72916	3.72916	118.89	118.89	2.07515	5.9	5.9	0.770852	8.76	8.76	0.942504	41.28	41.28	1.61574	276.53	276.53	2.44174	28.78	28.78	1.45909	2.33	2.33	0.367356	1.19	1.19	0.075547	5	5	0.69897	2.27	2.27	0.356026	14.69	14.69	1.16702	0.64	0.64	-0.19382	13.62	13.62	1.13418	4.99	4.99
CHAL30-081	B6	M	30	W8	4.8704	4.8704	4	4	125.86	125.86	2.09989	5.12	5.12	0.70927	8.15	8.15	0.911158	47.53	47.53	1.67697	359.35	359.35	2.55552	32.63	32.63	1.51362	1.69	1.69	0.227887	1.39	1.39	0.143015	9.14	9.14	0.960946	1.91	1.91	0.281033	18.1	18.1	1.25768	1.26	1.26	0.100371	19.47	19.47	1.28937	5.87	5.87
CHAL30-082	B6	F	30	W2	2.60206	2.95564	1.47712	1.51127	40.31	45.0337	1.65354	2.87	3.59837	0.556106	10.72	7.41347	0.870022	0.08	0.143404	-0.843438	24.37	16.6917	1.2225	1.76	1.013	0.00560837	1.59	1.68157	0.225715	0.85	0.684008	-0.164939	1.63	1.41756	0.151542	2	1.80659	0.25686	35.71	26.6602	1.42586	0.01	0.0231818	-1.63485	19.47	19.47	1.28937	5.87	3.36813
CHAL30-083	B6	F	30	W2	2.47712	2.81372	1.47712	1.51127	24.1	26.9242	1.43014	3.75	4.7017	0.672255	10.46	7.23367	0.859358	0.08	0.143404	-0.843438	99.61	68.2257	1.83395	0.64	0.368363	-0.433724	0.64	0.676859	-0.169502	2.52	2.02788	0.307043	1.33	1.15666	0.0632065	1.91	1.7253	0.236864	10.17	7.59267	0.880395	0.01	0.0231818	-1.63485	18.27	18.27	1.26174	7.64	4.38373
CHAL30-084	B6	F	30	W2	3.44716	3.91557	1.47712	1.51127	10.65	11.898	1.07547	2.87	3.59837	0.556106	15.53	10.7398	1.031	0.08	0.143404	-0.843438	60.43	41.3902	1.6169	5.93	3.41311	0.53315	2.12	2.24209	0.350654	3.39	2.72798	0.435842	2.39	2.07851	0.317753	2.46	2.22211	0.346766	32.44	24.2189	1.38415	0.02	0.0463636	-1.33382	15.79	15.79	1.19838	8.08	4.6362
CHAL30-085	B6	F	30	W2	3.74819	4.2575	1.47712	1.51127	21.69	24.2317	1.38438	4.43	5.55428	0.744628	10.46	7.23367	0.859358	0.08	0.143404	-0.843438	53.29	36.4998	1.56229	0.64	0.368363	-0.433724	0.43	0.454764	-0.342214	4.61	3.70974	0.569343	2.14	1.8611	0.269769	2.09	1.88789	0.275977	12.02	8.97384	0.952978	0.01	0.0231818	-1.63485	23.66	23.66	1.37401	1.95	1.11888
CHAL30-086	B6	F	30	W2	4.08636	4.64163	1.90309	1.94708	26.3	29.382	1.46808	5.04	6.31909	0.800655	7.5	5.18666	0.714888	0.22	0.394362	-0.404105	37.02	25.356	1.40408	1.76	1.013	0.00560837	1.06	1.12105	0.0496239	6.51	5.2387	0.719223	4.08	3.54826	0.550015	1.73	1.5627	0.193877	10.17	7.59267	0.880395	0.01	0.0231818	-1.63485	12.72	12.72	1.10449	4.11	2.35826
CHAL30-087	B6	F	30	W3	4.68485	5.2638	1.47712	2.01988	11.31	14.5989	1.16432	17.06	24.0055	1.38031	12.7	10.2205	1.00947	18.8	19.0911	1.28083	30.23	36.5988	1.56347	2.9	10.2294	1.00985	1.48	1.55032	0.190423	1.58	1.3991	0.145849	33.09	31.2264	1.49452	0.82	1.15077	0.0609896	39.96	25.9285	1.41378	0.01	0.0525	-1.27984	0.26	0.26	-0.585027	0.67	1.00585
CHAL30-088	B6	F	30	W3	3.74819	4.21139	1.47712	2.01988	27.99	36.1293	1.55786	13.11	18.4474	1.26593	12.93	10.4056	1.01727	31.69	32.1807	1.5076	32.15	38.9233	1.59021	1.76	6.20817	0.792963	2.12	2.22074	0.346497	2.18	1.9304	0.285648	21.92	20.6855	1.31567	0.46	0.645556	-0.190066	32.08	20.8155	1.31839	0.01	0.0525	-1.27984	0.26	0.26	-0.585027	0.67	1.00585
CHAL30-089	B6	F	30	W3	2.90309	3.26185	1.47712	2.01988	11.13	14.3665	1.15735	3.68	5.17821	0.714179	6.08	4.89298	0.689573	0.08	0.0812388	-1.09024	48.12	58.2578	1.76535	0.08	0.282189	-0.549459	0.43	0.450432	-0.346371	2	1.77101	0.248222	5.28	4.98263	0.697459	0.28	0.392947	-0.405666	60.93	39.5351	1.59698	0.01	0.0525	-1.27984	3.69	3.69	0.567026	0.67	1.00585
CHAL30-090	B6	F	30	W3	4	4.49432	1.47712	2.01988	16.13	20.8205	1.31849	8.53	12.0027	1.07928	12.46	10.0274	1.00119	37.62	38.2025	1.58209	22.67	27.4461	1.43848	1.2	4.23284	0.626632	1.27	1.33035	0.123965	1.39	1.23085	0.0902064	19.83	18.7132	1.27215	0.64	0.898164	-0.0466442	79.81	51.7856	1.71421	0.01	0.0525	-1.27984	9.02	9.02	0.955207	3.24	4.8641
CHAL30-091	B6	F	30	W3	3.77815	4.24505	1.47712	2.01988	4.38	5.65368	0.752331	2.58	3.63037	0.559951	2.03	1.63367	0.213166	0.08	0.0812388	-1.09024	12.66	15.3272	1.18546	1.2	4.23284	0.626632	0.85	0.890389	-0.0504201	1.82	1.61162	0.207263	5.14	4.85052	0.685788	0.27	0.378913	-0.42146	56.43	36.6152	1.56366	0.01	0.0525	-1.27984	0.26	0.26	-0.585027	0.67	1.00585
CHAL30-092	B6	F	30	W4	3.96379	4.04941	3.31806	3.49608	21.94	18.3594	1.26386	12.94	15.9555	1.20291	23.47	24.8483	1.3953	34.7	42.9381	1.63284	101.75	103.254	2.01391	31.05	22.4174	1.35059	0.01	0.00957698	-2.01877	1.32	1.13382	0.0545424	25.96	27.4743	1.43893	0.46	0.359777	-0.443966	1.47	4.34274	0.637764	0.01	0.025	-1.60206	4.67	4.67	0.669317	0.67	0.341053
CHAL30-093	B6	F	30	W4	3.85733	3.94066	2.60206	2.74166	17.36	14.5269	1.16217	8.94	11.0234	1.04232	19.33	20.4652	1.31102	23.8	29.4503	1.46909	84.45	85.6986	1.93297	31.69	22.8795	1.35945	1.59	1.52274	0.182626	0.99	0.850362	-0.0703963	13.38	14.1605	1.15108	0.46	0.359777	-0.443966	1.46	4.3132	0.634799	0.01	0.025	-1.60206	12.27	12.27	1.08884	1.95	0.992618
CHAL30-094	B6	F	30	W4	3.74819	3.82916	4.13354	4.35531	23.06	19.2966	1.28548	6.53	8.05176	0.905891	23	24.3507	1.38651	65.3	80.8028	1.90743	85.67	86.9367	1.9392	23.32	16.8365	1.22625	1.27	1.21628	0.0850321	1.23	1.05651	0.0238736	26.86	28.4268	1.45373	8.48	6.63242	0.821672	4.58	13.5304	1.13131	0.01	0.025	-1.60206	59.68	59.68	1.77583	69.26	35.2558
CHAL30-095	B6	F	30	W4	4.39445	4.48938	4.45025	4.68901	26.09	21.8322	1.3391	10.84	13.3662	1.12601	9.91	10.492	1.02086	30.67	37.9513	1.57923	106.96	108.541	2.0356	21.87	15.7896	1.19837	0.54	0.517157	-0.286378	1.58	1.35714	0.132626	20.81	22.0239	1.34289	0.82	0.641342	-0.19291	1.47	4.34274	0.637764	0.01	0.025	-1.60206	14.5	14.5	1.16137	0.67	0.341053
CHAL30-096	B6	F	30	W4	4.39794	4.49295	3.80482	4.00895	36.27	30.3508	1.48217	16.02	19.7533	1.29564	25	26.4682	1.42272	65.61	81.1864	1.90948	201.31	204.286	2.31024	52.87	38.1709	1.58173	1.27	1.21628	0.0850321	1.13	0.970615	-0.0129531	30.5	32.2791	1.50892	0.82	0.641342	-0.19291	2.8	8.27189	0.917605	0.01	0.025	-1.60206	15.36	15.36	1.18639	0.67	0.341053
CHAL30-097	B6	F	30	W8	4.79796	4.79796	4.00432	4.00432	160.09	160.09	2.20436	11.92	11.92	1.07628	15.53	15.53	1.19117	25.75	25.75	1.41078	253.47	253.47	2.40393	26.62	26.62	1.42521	5.02	5.02	0.700704	1.76	1.76	0.245513	13.93	13.93	1.14395	3.58	3.58	0.553883	20.56	20.56	1.31302	4.39	4.39	0.642465	16.21	16.21	1.20978	22.5	22.5
CHAL30-098	B6	F	30	W8	4.62941	4.62941	3.32634	3.32634	101.15	101.15	2.00497	9.27	9.27	0.96708	26.9	26.9	1.42975	25.47	25.47	1.40603	223.47	223.47	2.34922	28.45	28.45	1.45408	4.56	4.56	0.658965	3.73	3.73	0.571709	10.53	10.53	1.02243	5.34	5.34	0.727541	22.96	22.96	1.36097	4.07	4.07	0.609594	21.03	21.03	1.32284	35.79	35.79
CHAL30-099	B6	F	30	W8	4.98408	4.98408	4.07918	4.07918	122.83	122.83	2.0893	13.53	13.53	1.1313	17.69	17.69	1.24773	46.47	46.47	1.66717	393.24	393.24	2.59466	41.59	41.59	1.61899	3.42	3.42	0.534026	2.4	2.4	0.380211	18.27	18.27	1.26174	3.48	3.48	0.541579	20.56	20.56	1.31302	3.75	3.75	0.574031	7.1	7.1	0.851258	20.68	20.68
CHAL30-100	B6	F	30	W8	4.63347	4.63347	2.98227	2.98227	117.44	117.44	2.06982	8.13	8.13	0.910091	17.12	17.12	1.2335	29.69	29.69	1.47261	180.17	180.17	2.25568	24.38	24.38	1.38703	2.98	2.98	0.474216	2.12	2.12	0.326336	10.15	10.15	1.00647	3.39	3.39	0.5302	19.75	19.75	1.29557	1.87	1.87	0.271842	9.49	9.49	0.977266	15.25	15.25
CHAL30-101	B6	F	30	W8	4.76343	4.76343	3.716	3.716	158.36	158.36	2.19965	8.94	8.94	0.951338	13.61	13.61	1.13386	36.29	36.29	1.55979	349.75	349.75	2.54376	41.88	41.88	1.62201	2.87	2.87	0.457882	2.35	2.35	0.371068	8.51	8.51	0.92993	4.15	4.15	0.618048	39.61	39.61	1.5978	1.87	1.87	0.271842	10.89	10.89	1.03703	21.13	21.13
CHAL32-01	Ctsz KO	F	32	W2	3.44716	3.07884	1.47712	1.44449	34.58	31.2971	1.4955	1.89	1.57183	0.196407	1.27	2.29249	0.360307	-0.01	-0.00693416	NA	11.07	20.5003	1.31176	1.71	6.51225	0.813731	1.1	1.04319	0.0183645	1.67	2.20513	0.343434	0.87	1.02336	0.010029	0.03	0.0335967	-1.4737	8.31	12.5804	1.0997	0.04	0.0255	-1.59346	NA	NA	NA	0.03	0.116644
CHAL32-02	Ctsz KO	F	32	W2	4.32222	3.86041	1.60206	1.56666	18.25	16.5174	1.21794	3.2	2.66131	0.425095	3.44	6.20957	0.793062	-0.01	-0.00693416	NA	20.73	38.3894	1.58421	0.11	0.418917	-0.377872	1.41	1.33718	0.126191	0.51	0.673423	-0.171712	1.29	1.5174	0.181099	0.02	0.0223978	-1.64979	8.31	12.5804	1.0997	0.04	0.0255	-1.59346	NA	NA	NA	0.03	0.116644
CHAL32-03	Ctsz KO	F	32	W2	4.20412	3.75493	1.47712	1.44449	27.74	25.1065	1.39979	2.44	2.02925	0.307335	3.73	6.73305	0.828212	0	0	NA	18.78	34.7783	1.54131	0.1	0.380833	-0.419265	0.85	0.806103	-0.0936093	0.66	0.871489	-0.0597381	0.98	1.15275	0.0617358	0.16	0.179183	-0.746704	9.96	15.0783	1.17835	0.04	0.0255	-1.59346	NA	NA	NA	0.03	0.116644
CHAL32-04	Ctsz KO	F	32	W2	4.23553	3.78298	1.47712	1.44449	21.96	19.8752	1.29831	3.06	2.54487	0.405666	3.44	6.20957	0.793062	0.16	0.110947	-0.954886	8.65	16.0187	1.20463	1.71	6.51225	0.813731	0.64	0.606948	-0.216848	0.66	0.871489	-0.0597381	1.6	1.88204	0.27463	1.08	1.20948	0.0825995	9.31	14.0943	1.14904	0.04	0.0255	-1.59346	NA	NA	NA	0.03	0.116644
CHAL32-05	Ctsz KO	M	32	W2	3.98227	3.55678	1.47712	1.44449	23.12	20.9251	1.32067	3.34	2.77774	0.443691	3.73	6.73305	0.828212	0.4	0.277366	-0.556946	20.48	37.9265	1.57894	0.25	0.952083	-0.021325	0.95	0.900939	-0.0453046	0.25	0.330109	-0.481342	0.87	1.02336	0.010029	0.99	1.10869	0.044811	7.97	12.0657	1.08155	0.04	0.0255	-1.59346	NA	NA	NA	0.03	0.116644
CHAL32-06	Ctsz KO	M	32	W2	3.98227	3.55678	1.60206	1.56666	25.32	22.9162	1.36014	3.06	2.54487	0.405666	0.69	1.24552	0.0953523	0.24	0.16642	-0.778795	12.51	23.167	1.36487	0.1	0.380833	-0.419265	0.33	0.312958	-0.504514	0.04	0.0528175	-1.27722	0.98	1.15275	0.0617358	0.99	1.10869	0.044811	12.49	18.9085	1.27666	0.04	0.0255	-1.59346	NA	NA	NA	0.03	0.116644
CHAL32-07	Ctsz KO	F	32	W3	4.70243	4.23647	3.61278	2.84761	13.2	10.773	1.03234	8.05	6.24356	0.795432	6.77	8.93844	0.951262	10.34	10.1847	1.00795	28.09	23.9264	1.37888	9.12	5.31313	0.72535	1.21	1.15749	0.0635189	1.14	1.30929	0.117035	6.04	6.42335	0.807762	1.35	1.0486	0.0206083	20.71	45.1357	1.65452	0.04	0.0221053	-1.6555	NA	NA	NA	5.72	4.28819
CHAL32-08	Ctsz KO	F	32	W3	4.72591	4.25763	4.12057	3.24785	5.38	4.39082	0.642546	7.61	5.90229	0.771021	1.27	1.67678	0.224477	10.34	10.1847	1.00795	16.84	14.3439	1.15667	2.49	1.45062	0.161555	0.64	0.612228	-0.213086	1.33	1.5275	0.183982	6.62	7.04016	0.847583	0.16	0.124278	-0.905605	7.97	17.3699	1.2398	0.04	0.0221053	-1.6555	NA	NA	NA	0.03	0.0224905
CHAL32-09	Ctsz KO	F	32	W3	5	4.50455	1.60206	1.26275	48.05	39.2154	1.59346	18.67	14.4804	1.16078	5.48	7.23525	0.859454	51.33	50.5591	1.7038	28.09	23.9264	1.37888	15.09	8.79113	0.944045	1.72	1.64536	0.216262	0.98	1.12553	0.0513563	21.07	22.4073	1.35039	0.32	0.248556	-0.604575	9.31	20.2904	1.30729	0.04	0.0221053	-1.6555	NA	NA	NA	2	1.49937
CHAL32-10	Ctsz KO	M	32	W3	4.72428	4.25615	2.07918	1.63882	44.07	35.9672	1.55591	7.9	6.12722	0.787263	2.82	3.72325	0.570922	18.99	18.7048	1.27195	21.7	18.4836	1.26679	5.77	3.36149	0.526531	1.98	1.89408	0.277399	0.47	0.539794	-0.267772	8.79	9.34789	0.970714	0.99	0.768971	-0.11409	14.33	31.231	1.49459	0.04	0.0221053	-1.6555	NA	NA	NA	0.03	0.0224905
CHAL32-11	Ctsz KO	M	32	W3	4.84011	4.3605	1.47712	1.16427	45.87	37.4362	1.57329	5.32	4.12618	0.615548	6.35	8.38391	0.923447	7.41	7.29871	0.863246	8.41	7.16344	0.855122	3.26	1.89921	0.278573	1.52	1.45404	0.162577	0.14	0.16079	-0.793742	4.55	4.83878	0.684736	1.63	1.26608	0.102462	10.6	23.1018	1.36365	0.04	0.0221053	-1.6555	NA	NA	NA	0.03	0.0224905
CHAL32-12	Ctsz KO	M	32	W3	5	4.50455	3.10721	2.44911	34.59	28.2302	1.45071	9.64	7.47676	0.873713	0.7	0.924211	-0.0342288	14.8	14.5777	1.16369	24.39	20.7748	1.31754	3.76	2.1905	0.340543	1.98	1.89408	0.277399	0.37	0.424944	-0.371668	7.86	8.35887	0.922147	0.65	0.50488	-0.296812	12.8	27.8965	1.44555	0.04	0.0221053	-1.6555	NA	NA	NA	2.75	2.06163
CHAL32-13	Ctsz KO	M	32	W3	4.90309	4.41725	2.85733	2.25216	38.09	31.0867	1.49257	6.61	5.1267	0.709838	3.44	4.54184	0.657232	12.1	11.9183	1.07621	21.21	18.0662	1.25687	4.27	2.48762	0.395783	0.74	0.707889	-0.150035	0.23	0.264155	-0.578142	6.01	6.39145	0.805599	0.56	0.434973	-0.361537	11.87	25.8697	1.41279	0.04	0.0221053	-1.6555	NA	NA	NA	1.23	0.922111
CHAL32-14	Ctsz KO	M	32	W3	5.23045	4.71217	4.06446	3.20362	14.58	11.8993	1.07552	2.16	1.67529	0.22409	5.48	7.23525	0.859454	5.14	5.0628	0.704391	16.36	13.9351	1.14411	1.71	0.996212	-0.00164833	1.05	1.00444	0.00192283	0.55	0.631674	-0.199507	3.35	3.56262	0.55177	1.53	1.18841	0.074966	10.6	23.1018	1.36365	0.04	0.0221053	-1.6555	NA	NA	NA	1.23	0.922111
CHAL32-15	Ctsz KO	M	32	W3	5.21484	4.69811	1.47712	1.16427	56.19	45.8588	1.66142	7.97	6.18151	0.791095	5.01	6.61471	0.820511	17.01	16.7545	1.22413	32.55	27.7253	1.44288	5.02	2.92455	0.466059	1.46	1.39665	0.145086	0.05	0.0574249	-1.2409	8.51	9.05012	0.956654	1.35	1.0486	0.0206083	9.31	20.2904	1.30729	0.04	0.0221053	-1.6555	NA	NA	NA	0.03	0.0224905
CHAL32-16	Ctsz KO	F	32	W3	4.74507	4.27489	1.47712	1.16427	27.42	22.3785	1.34983	20.77	16.1092	1.20707	5.93	7.82939	0.893728	32.43	31.9429	1.50437	28.58	24.3438	1.38639	9.36	5.45295	0.736631	1.57	1.50187	0.176633	0.74	0.849888	-0.0706381	11.95	12.7085	1.10409	0.82	0.636925	-0.195912	14.02	30.5554	1.48509	0.04	0.0221053	-1.6555	NA	NA	NA	0.03	0.0224905
CHAL32-17	Ctsz KO	F	32	W3	4.83759	4.35824	1.47712	1.16427	27.02	22.052	1.34345	16.2	12.5647	1.09915	6.35	8.38391	0.923447	35.14	34.6122	1.53923	44.81	38.1681	1.5817	8.01	4.66647	0.668988	1.15	1.1001	0.0414314	0.47	0.539794	-0.267772	16.91	17.9833	1.25487	0.32	0.248556	-0.604575	7.97	17.3699	1.2398	0.04	0.0221053	-1.6555	NA	NA	NA	0.03	0.0224905
CHAL32-18	Ctsz KO	F	32	W3	5.20412	4.68845	3.83251	3.0208	31.5	25.7083	1.41007	12.13	9.40799	0.973497	5.01	6.61471	0.820511	19.98	19.6799	1.29402	30.56	26.0303	1.41548	3	1.74774	0.242477	1.46	1.39665	0.145086	0.31	0.356034	-0.448508	4.72	5.01957	0.700667	1.17	0.908783	-0.0415396	9.96	21.707	1.3366	0.04	0.0221053	-1.6555	NA	NA	NA	0.03	0.0224905
CHAL32-19	Ctsz KO	F	32	W3	5.07918	4.57589	3.5563	2.80309	19.56	15.9637	1.20313	15.24	11.8201	1.07262	4.52	5.96776	0.775812	12.85	12.657	1.10233	17.33	14.7613	1.16912	2.49	1.45062	0.161555	1.26	1.20532	0.0811041	0.81	0.930283	-0.0313848	9.47	10.0711	1.00307	0.65	0.50488	-0.296812	11.24	24.4966	1.38911	0.04	0.0221053	-1.6555	NA	NA	NA	0.03	0.0224905
CHAL32-20	Ctsz KO	M	32	W4	5.48572	5.37213	3.58206	3.4085	16.68	20.7212	1.31641	6.75	5.67705	0.754123	7.17	6.79318	0.832073	6.77	5.6802	0.754364	69.71	68.7089	1.83701	14.36	23.3528	1.36834	0.49	0.512644	-0.290184	0.23	0.275189	-0.560369	7.41	7.02292	0.846517	0.56	0.776235	-0.110007	9.96	5.99457	0.777758	0.04	0.025	-1.60206	NA	NA	NA	0.03	0.8451
CHAL32-21	Ctsz KO	M	32	W4	5.4183	5.3061	3.44716	3.28014	25.43	31.5911	1.49956	7.33	6.16486	0.789923	5.93	5.61835	0.749609	4.02	3.37288	0.528001	73.7	72.6416	1.86119	8.01	13.0262	1.11482	0.64	0.669576	-0.1742	0.12	0.143577	-0.842916	3.22	3.05179	0.484555	0.16	0.221781	-0.654075	19.58	11.7845	1.07131	0.04	0.025	-1.60206	NA	NA	NA	0.03	0.8451
CHAL32-22	Ctsz KO	M	32	W4	5.73078	5.61211	5.90849	5.62221	14.23	17.6776	1.24742	5.46	4.59211	0.662012	8.67	8.21435	0.914573	2.12	1.77873	0.250111	46.57	45.9012	1.66182	2.49	4.04934	0.607384	0.74	0.774197	-0.111149	0.43	0.514484	-0.288628	3.76	3.56358	0.551887	0.65	0.900987	-0.0452816	11.87	7.14413	0.853949	0.04	0.025	-1.60206	NA	NA	NA	0.03	0.8451
CHAL32-23	Ctsz KO	M	32	W4	5.40483	5.29291	4.74974	4.5196	29.66	36.8459	1.56639	17.32	14.5669	1.16337	16.58	15.7086	1.19614	83.08	69.7062	1.84327	264.02	260.228	2.41535	92.1	149.777	2.17544	1.36	1.42285	0.153159	0.31	0.370907	-0.430735	30.67	29.0679	1.46341	1.17	1.62178	0.209991	11.87	7.14413	0.853949	0.04	0.025	-1.60206	NA	NA	NA	2	56.34
CHAL32-24	Ctsz KO	F	32	W4	5.07918	4.974	3.58433	3.41066	18.99	23.5908	1.37274	6.75	5.67705	0.754123	10.36	9.81553	0.991914	6.23	5.22713	0.718263	81.11	79.9452	1.90279	23.04	37.4686	1.57367	1.15	1.20314	0.0803176	1.69	2.02204	0.30579	6.5	6.16045	0.789613	2.19	3.03563	0.482249	11.87	7.14413	0.853949	0.04	0.025	-1.60206	NA	NA	NA	9	253.53
CHAL32-25	Ctsz KO	F	32	W4	4.80346	4.70399	2.60206	2.47598	26.53	32.9576	1.51796	10.89	9.15898	0.961847	7.56	7.16269	0.855076	28.38	23.8115	1.37679	65.71	64.7664	1.81135	25.43	41.3553	1.61653	0.95	0.993902	-0.00265665	1.41	1.68703	0.227122	6.72	6.36896	0.804069	0.99	1.37227	0.13744	11.24	6.76496	0.830265	0.04	0.025	-1.60206	NA	NA	NA	9	253.53
CHAL32-26	Ctsz KO	F	32	W4	4.72428	4.62645	2.94448	2.80182	42.85	53.2316	1.72617	21.22	17.847	1.25156	11.92	11.2935	1.05283	60.25	50.5513	1.70373	113.1	111.476	2.04718	64.66	105.153	2.02182	1.88	1.96688	0.293778	1.53	1.8306	0.262595	18.61	17.6378	1.24645	3.06	4.24157	0.627527	11.24	6.76496	0.830265	0.04	0.025	-1.60206	NA	NA	NA	9.37	263.953
CHAL32-27	Ctsz KO	M	32	W2	3.88081	3.46616	1.47712	1.44449	37.7	34.121	1.53302	11.47	9.53912	0.979508	10.68	19.2786	1.28507	0.28	0.194156	-0.711848	12.51	23.167	1.36487	1.97	7.50242	0.875201	1.88	1.78291	0.25113	34.09	45.0137	1.65335	4.02	4.72864	0.674736	3.66	4.0988	0.612657	15.52	23.4956	1.37099	0.04	0.0255	-1.59346	NA	NA	NA	0.45	1.74966
CHAL32-28	Ctsz KO	M	32	W2	3.85733	3.44519	2.20412	2.15542	30.4	27.514	1.43955	4.89	4.06681	0.609254	5.01	9.04359	0.956341	0.16	0.110947	-0.954886	14.44	26.7411	1.42718	0.11	0.418917	-0.377872	2.09	1.98207	0.297118	0.78	1.02994	0.0128126	1.81	2.12906	0.328188	3.46	3.87482	0.588252	13.11	19.8471	1.2977	0.04	0.0255	-1.59346	NA	NA	NA	2	7.77627
CHAL32-29	Ctsz KO	M	32	W2	3.44716	3.07884	1.60206	1.56666	61.9	56.0235	1.74837	3.55	2.95239	0.470173	4	7.22043	0.858563	0.49	0.339774	-0.46881	41.54	76.927	1.88608	2.75	10.4729	1.02007	0.74	0.701784	-0.153797	0.35	0.462153	-0.335214	1.35	1.58797	0.200844	2	2.23978	0.350206	10.6	16.0472	1.2054	0.04	0.0255	-1.59346	NA	NA	NA	7.91	30.7551
CHAL32-30	Ctsz KO	M	32	W2	3.30103	2.94833	1.47712	1.44449	44.16	39.9677	1.60171	3.76	3.12704	0.495133	2.13	3.84488	0.584883	0.82	0.568601	-0.245193	8.89	16.4632	1.21651	0.66	2.5135	0.400279	1.77	1.67859	0.224945	0.37	0.488562	-0.31108	1.35	1.58797	0.200844	2.09	2.34057	0.369322	18.44	27.9161	1.44585	0.04	0.0255	-1.59346	NA	NA	NA	3.5	13.6085
CHAL32-31	Ctsz KO	F	32	W4	4.90526	4.80368	2.64345	2.51537	35.2	43.7282	1.64076	11.84	9.95797	0.998171	3.14	2.97498	0.473484	20.93	17.5608	1.24454	114.49	112.846	2.05249	30.92	50.2834	1.70142	1.26	1.31823	0.11999	1.29	1.54345	0.188493	10.03	9.50605	0.978	1.17	1.62178	0.209991	10.28	6.18717	0.791492	0.04	0.025	-1.60206	NA	NA	NA	0.03	0.8451
CHAL32-32	Ctsz KO	F	32	W4	5.39445	5.28275	2.44716	2.32859	51.72	64.2506	1.80788	27.59	23.2044	1.36557	9.87	9.35129	0.970871	78.99	66.2746	1.82135	167.7	165.292	2.21825	63.24	102.843	2.01218	1.98	2.0715	0.316285	1.36	1.6272	0.211442	24.16	22.8979	1.3598	2.87	3.9782	0.599687	11.24	6.76496	0.830265	1.41	0.88125	-0.0549009	NA	NA	NA	9.37	263.953
CHAL32-33	Ctsz KO	F	32	W4	4.95713	4.85448	3.26482	3.10663	24.15	30.001	1.47714	11.03	9.27673	0.967395	9.7	9.19022	0.963326	33.49	28.099	1.44869	105.14	103.63	2.01549	38.42	62.4802	1.79574	1.36	1.42285	0.153159	3.1	3.70907	0.569265	10.5	9.9515	0.997889	1.72	2.38415	0.377334	12.49	7.51729	0.876061	0.04	0.025	-1.60206	NA	NA	NA	7.19	202.542
CHAL32-34	Ctsz KO	F	32	W4	4.91275	4.81102	2.92428	2.78259	50.86	63.1822	1.80059	13.31	11.1943	1.049	5.93	5.61835	0.749609	37.57	31.5222	1.49862	99.93	98.4949	1.99341	35.69	58.0405	1.76373	1.52	1.59024	0.201463	1.36	1.6272	0.211442	9.73	9.22172	0.964812	1.44	1.99603	0.300168	12.49	7.51729	0.876061	0.04	0.025	-1.60206	NA	NA	NA	0.03	0.8451
CHAL32-35	Ctsz KO	F	32	W4	5.51322	5.39905	4.82866	4.5947	36.08	44.8214	1.65148	7.33	6.16486	0.789923	8.31	7.87327	0.896155	4.96	4.16157	0.619257	102.31	100.841	2.00364	21.84	35.5171	1.55044	1.05	1.09852	0.040809	1.69	2.02204	0.30579	4.55	4.31232	0.634711	1.72	2.38415	0.377334	11.24	6.76496	0.830265	0.04	0.025	-1.60206	NA	NA	NA	8.64	243.389
CHAL32-36	Ctsz KO	F	32	W4	5.01703	4.91314	3.03342	2.88645	49.19	61.1076	1.7861	19.94	16.7704	1.22454	14.62	13.8517	1.1415	60.95	51.1386	1.70875	104.2	102.704	2.01159	46.38	75.4251	1.87752	3.2	3.34788	0.52477	2.38	2.84761	0.45448	19.16	18.1591	1.25909	2.96	4.10296	0.613097	20.15	12.1276	1.08377	0.89	0.55625	-0.25473	NA	NA	NA	13.69	385.647
CHAL32-56	B6	F	32	W2	4.29226	3.83365	1.47712	1.44449	19.21	17.3863	1.24021	4.26	3.54286	0.549355	1.73	3.12284	0.494549	0.7	0.485391	-0.313908	15.4	28.5189	1.45513	0.1	0.380833	-0.419265	1.15	1.09061	0.0376696	1.08	1.42607	0.154142	1.87	2.19964	0.342351	1.53	1.71343	0.233867	10.6	16.0472	1.2054	0.04	0.0255	-1.59346	NA	NA	NA	0.03	0.116644
CHAL32-57	B6	F	32	W2	3.716	3.31896	1.47712	1.44449	52.24	47.2806	1.67468	4.61	3.83394	0.583646	6.35	11.4624	1.05928	-0.01	-0.00693416	NA	23.17	42.908	1.63254	0.25	0.952083	-0.021325	1.52	1.4415	0.158815	6.48	8.55644	0.932293	1.68	1.97615	0.295819	1.91	2.13899	0.330209	8.65	13.0951	1.11711	0.04	0.0255	-1.59346	NA	NA	NA	0.03	0.116644
CHAL32-58	B6	F	32	W2	4.46835	3.99092	2.85733	2.7942	25.64	23.2059	1.3656	2.09	1.73817	0.240091	1.73	3.12284	0.494549	-0.01	-0.00693416	NA	35.04	64.8898	1.81218	0.11	0.418917	-0.377872	1.1	1.04319	0.0183645	1.17	1.54491	0.188904	1.43	1.68208	0.225846	0.56	0.627139	-0.202636	12.18	18.4392	1.26574	0.04	0.0255	-1.59346	NA	NA	NA	0.03	0.116644
CHAL32-59	B6	F	32	W2	3.77815	3.37447	1.47712	1.44449	42.66	38.6101	1.5867	2.37	1.97103	0.294693	2.82	5.09041	0.706752	-0.01	-0.00693416	NA	16.12	29.8523	1.47498	0.1	0.380833	-0.419265	1.15	1.09061	0.0376696	0.66	0.871489	-0.0597381	1.06	1.24685	0.0958156	1.72	1.92621	0.284704	9.96	15.0783	1.17835	0.04	0.0255	-1.59346	NA	NA	NA	0.03	0.116644
CHAL32-60	B6	F	32	W2	4.29226	3.83365	1.47712	1.44449	56.96	51.5525	1.71225	5.75	4.78204	0.679613	2.49	4.49472	0.652703	-0.01	-0.00693416	NA	20.24	37.482	1.57382	0.1	0.380833	-0.419265	2.09	1.98207	0.297118	3.46	4.56872	0.659794	1.1	1.29391	0.111902	1.91	2.13899	0.330209	11.87	17.9699	1.25454	0.04	0.0255	-1.59346	NA	NA	NA	0.03	0.116644
CHAL32-61	B6	F	32	W3	4.92428	4.43634	2.80618	2.21184	29.29	23.9047	1.37848	12.58	9.75701	0.989317	7.17	9.46656	0.976192	11.55	11.3765	1.05601	39.04	33.2534	1.52184	7.76	4.52082	0.655217	1.57	1.50187	0.176633	1.57	1.80314	0.25603	8.61	9.15647	0.961728	1.35	1.0486	0.0206083	10.6	23.1018	1.36365	0.04	0.0221053	-1.6555	NA	NA	NA	2	1.49937
CHAL32-62	B6	F	32	W3	4.83759	4.35824	2.5563	2.01489	29.27	23.8884	1.37819	18.89	14.651	1.16587	5.48	7.23525	0.859454	12.57	12.3812	1.09276	52.12	44.3946	1.64733	12.17	7.09	0.850646	2.45	2.34369	0.3699	1.72	1.97542	0.295659	11.3	12.0172	1.0798	0.82	0.636925	-0.195912	18.44	40.1884	1.6041	0.04	0.0221053	-1.6555	NA	NA	NA	0.45	0.337358
CHAL32-63	B6	F	32	W3	5.03342	4.53467	3.22531	2.5422	18.77	15.3189	1.18523	41.46	32.1563	1.50727	7.17	9.46656	0.976192	43.1	42.4527	1.6279	93.73	79.837	1.9022	21.96	12.7935	1.10699	2.4	2.29586	0.360945	1.38	1.58493	0.200009	28.32	30.1174	1.47882	1.53	1.18841	0.074966	13.11	28.5721	1.45594	0.04	0.0221053	-1.6555	NA	NA	NA	3.13	2.34651
CHAL32-64	B6	F	32	W3	4.617	4.15951	1.90309	1.50002	30.64	25.0065	1.39805	22.13	17.164	1.23462	5.01	6.61471	0.820511	20.08	19.7784	1.29619	30.06	25.6044	1.40831	10.71	6.23943	0.795145	1.98	1.89408	0.277399	1.41	1.61938	0.209349	23.03	24.4917	1.38902	1.17	0.908783	-0.0415396	17.29	37.6821	1.57613	0.04	0.0221053	-1.6555	NA	NA	NA	3.5	2.62389
CHAL32-65	B6	F	32	W3	5.29667	4.77182	3.85733	3.04036	61.91	50.5271	1.70352	11.25	8.72547	0.940789	5.01	6.61471	0.820511	64.61	63.6396	1.80373	142.02	120.969	2.08268	23.64	13.7722	1.139	1.67	1.59753	0.20345	1.65	1.89502	0.277614	26.63	28.3202	1.4521	0.32	0.248556	-0.604575	9.96	21.707	1.3366	0.04	0.0221053	-1.6555	NA	NA	NA	0.03	0.0224905
CHAL32-66	B6	F	32	W4	5.1784	5.07117	4.6902	4.46295	16.9	20.9945	1.32211	15.39	12.9437	1.11206	33.35	31.5973	1.49965	173.28	145.386	2.16252	276.24	272.273	2.435	83.01	134.994	2.13032	1.77	1.8518	0.267593	1.79	2.14169	0.330756	29.91	28.3476	1.45252	0.65	0.900987	-0.0452816	27.53	16.5693	1.2193	0.04	0.025	-1.60206	NA	NA	NA	0.03	0.8451
CHAL32-67	B6	F	32	W4	4.23553	4.14782	4.35411	4.14314	13.44	16.6962	1.22262	8.05	6.77041	0.830615	16.33	15.4718	1.18954	20.31	17.0406	1.23148	110.77	109.179	2.03814	8.01	13.0262	1.11482	0.43	0.449871	-0.346912	1.41	1.68703	0.227122	18.99	17.998	1.25522	0.16	0.221781	-0.654075	15.23	9.16639	0.962199	0.04	0.025	-1.60206	NA	NA	NA	0.03	0.8451
CHAL32-68	B6	F	32	W4	4.22531	4.13781	2.44716	2.32859	12.66	15.7272	1.19665	15.39	12.9437	1.11206	26.89	25.4768	1.40614	50.14	42.0687	1.62396	140.23	138.216	2.14056	11.69	19.0108	1.279	1.57	1.64255	0.215519	0.7	0.837531	-0.0769989	28.67	27.1723	1.43413	1.08	1.49702	0.175229	13.11	7.89044	0.897101	0.04	0.025	-1.60206	NA	NA	NA	0.03	0.8451
CHAL32-69	B6	F	32	W4	4.31806	4.22865	3.10721	2.95666	14.13	17.5534	1.24436	11.4	9.58791	0.981724	19.01	18.0109	1.25554	41.87	35.13	1.54568	85.51	84.282	1.92573	13.88	22.5722	1.35357	1.1	1.15083	0.0610124	0.72	0.861461	-0.0647644	25.03	23.7225	1.37516	0.03	0.041584	-1.38107	13.72	8.25758	0.916853	0.04	0.025	-1.60206	NA	NA	NA	0.03	0.8451
CHAL32-70	B6	F	32	W4	4.52634	4.43261	2.77815	2.64354	18.77	23.3175	1.36768	12.28	10.328	1.01402	19.48	18.4562	1.26614	73.8	61.9201	1.79183	95.16	93.7934	1.97217	16.18	26.3126	1.42016	0.79	0.826508	-0.0827532	0.74	0.88539	-0.0528652	25.66	24.3196	1.38596	1.17	1.62178	0.209991	20.99	12.6331	1.10151	0.04	0.025	-1.60206	NA	NA	NA	0.03	0.8451
CHAL32-71	B6	M	32	W2	3.44716	3.07884	1.47712	1.44449	6.28	5.68381	0.754639	3.34	2.77774	0.443691	3.44	6.20957	0.793062	0.32	0.221893	-0.653856	16.36	30.2967	1.4814	0.25	0.952083	-0.021325	1.1	1.04319	0.0183645	0.1	0.132044	-0.879282	1.31	1.54092	0.187781	1.91	2.13899	0.330209	16.7	25.2819	1.40281	0.04	0.0255	-1.59346	NA	NA	NA	2.75	10.6924
CHAL32-72	B6	M	32	W2	3.5563	3.17633	1.47712	1.44449	8.69	7.86501	0.8957	5.03	4.18324	0.621513	4.77	8.61037	0.935022	0.08	0.0554733	-1.25592	7.67	14.2039	1.15241	0.1	0.380833	-0.419265	0.85	0.806103	-0.0936093	0.21	0.277292	-0.557063	1.16	1.36448	0.134968	1.26	1.41106	0.149546	13.72	20.7706	1.31745	0.04	0.0255	-1.59346	NA	NA	NA	3.13	12.1699
CHAL32-73	B6	M	32	W2	2.90309	2.59291	1.47712	1.44449	49.34	44.6559	1.64988	4.96	4.12503	0.615427	4	7.22043	0.858563	0.44	0.305103	-0.515554	8.16	15.1113	1.1793	1.19	4.53192	0.656282	1.72	1.63117	0.2125	0.25	0.330109	-0.481342	1.41	1.65855	0.219729	1.72	1.92621	0.284704	14.02	21.2247	1.32684	0.04	0.0255	-1.59346	NA	NA	NA	2	7.77627
CHAL32-74	B6	M	32	W2	3.74819	3.34771	2.30103	2.25019	19.64	17.7755	1.24982	7.18	5.97131	0.776069	5.25	9.47682	0.976663	0.49	0.339774	-0.46881	9.13	16.9076	1.22808	0.1	0.380833	-0.419265	1.36	1.28977	0.110511	0.1	0.132044	-0.879282	1.37	1.6115	0.20723	1.17	1.31027	0.117362	14.33	21.694	1.33634	0.04	0.0255	-1.59346	NA	NA	NA	0.03	0.116644
CHAL32-75	B6	M	32	W2	3.98227	3.55678	1.47712	1.44449	13.91	12.5895	1.10001	4.19	3.48465	0.542159	3.44	6.20957	0.793062	0.44	0.305103	-0.515554	18.3	33.8894	1.53006	0.1	0.380833	-0.419265	0.74	0.701784	-0.153797	0.19	0.250883	-0.600528	1.31	1.54092	0.187781	0.99	1.10869	0.044811	14.33	21.694	1.33634	0.04	0.0255	-1.59346	NA	NA	NA	0.03	0.116644
CHAL32-76	B6	M	32	W3	4.716	4.2487	3.54158	2.79148	13.02	10.6261	1.02637	4.33	3.35834	0.526124	5.01	6.61471	0.820511	3.09	3.04359	0.483386	12.99	11.0646	1.04393	0.93	0.541799	-0.266161	1.1	1.05227	0.0221262	0.79	0.907313	-0.0422427	4.7	4.9983	0.698823	0.99	0.768971	-0.11409	10.6	23.1018	1.36365	0.04	0.0221053	-1.6555	NA	NA	NA	2.75	2.06163
CHAL32-77	B6	M	32	W3	4.82347	4.34552	2.44716	1.92886	37.05	30.2379	1.48055	22.2	17.2183	1.23599	7.17	9.46656	0.976192	32.23	31.7459	1.50169	61.69	52.5461	1.72054	7.51	4.37518	0.640996	1.52	1.45404	0.162577	0.88	1.01068	0.00461286	27.46	29.2029	1.46543	0.99	0.768971	-0.11409	13.11	28.5721	1.45594	0.04	0.0221053	-1.6555	NA	NA	NA	5.35	4.01081
CHAL32-78	B6	M	32	W3	5.12057	4.61318	1.47712	1.16427	28.29	23.0885	1.3634	9.5	7.36817	0.86736	4.52	5.96776	0.775812	20.31	20.005	1.30114	49.6	42.2481	1.62581	4.4	2.56335	0.408808	1.88	1.79842	0.254891	0.66	0.758009	-0.120326	8.06	8.57156	0.93306	1.17	0.908783	-0.0415396	14.02	30.5554	1.48509	0.04	0.0221053	-1.6555	NA	NA	NA	0.03	0.0224905
CHAL32-79	B6	M	32	W3	4.40483	3.96836	1.90309	1.50002	58.77	47.9644	1.68092	12.94	10.0362	1.00157	6.77	8.93844	0.951262	22.78	22.4379	1.35098	59.68	50.834	1.70615	7.27	4.23536	0.62689	1.52	1.45404	0.162577	0.94	1.07959	0.033258	20.6	21.9075	1.34059	1.53	1.18841	0.074966	11.87	25.8697	1.41279	0.59	0.326053	-0.486712	NA	NA	NA	6.45	4.83546
CHAL32-80	B6	M	32	W3	4.60351	4.14735	3.80889	3.00218	20.79	16.9675	1.22962	6.75	5.23528	0.71894	3.73	4.92472	0.692382	3.71	3.65428	0.562802	14.92	12.7085	1.10409	2.1	1.22342	0.0875749	1.77	1.69319	0.228707	0.65	0.746524	-0.126956	2.55	2.71185	0.433265	1.35	1.0486	0.0206083	11.87	25.8697	1.41279	0.04	0.0221053	-1.6555	NA	NA	NA	0.04	0.0299874
CHAL32-81	B6	M	32	W4	4.33445	4.2447	4	3.80619	19.44	24.1499	1.38291	18.67	15.7023	1.19596	31.76	30.0909	1.47843	62.25	52.2293	1.71791	164.45	162.088	2.20975	21.24	34.5414	1.53834	1.36	1.42285	0.153159	0.1	0.119647	-0.922097	48.66	46.1181	1.66387	1.35	1.87128	0.272139	19.02	11.4475	1.05871	0.04	0.025	-1.60206	NA	NA	NA	0.03	0.8451
CHAL32-82	B6	M	32	W4	3.20412	3.13777	3.76042	3.57822	18.6	23.1064	1.36373	16.13	13.5661	1.13245	23.13	21.9144	1.34073	66.17	55.5183	1.74444	94.92	93.5569	1.97108	5.27	8.57029	0.932996	1.31	1.37054	0.136891	0.17	0.203401	-0.691648	30.67	29.0679	1.46341	0.99	1.37227	0.13744	10.6	6.37976	0.804804	0.04	0.025	-1.60206	NA	NA	NA	1.23	34.6491
CHAL32-83	B6	M	32	W4	4.74819	4.64986	1.90309	1.81088	27.66	34.3614	1.53607	60.5	50.8832	1.70657	64.38	60.9965	1.78531	323.35	271.299	2.43345	238.47	235.045	2.37115	32.35	52.6089	1.72106	2.51	2.62599	0.419293	0.43	0.514484	-0.288628	142.8	135.34	2.13143	0.73	1.01188	0.00512795	19.02	11.4475	1.05871	0.04	0.025	-1.60206	NA	NA	NA	0.03	0.8451
CHAL32-84	B6	M	32	W4	2.90309	2.84297	3.49136	3.3222	11.93	14.8204	1.17086	21.83	18.36	1.26387	33.35	31.5973	1.49965	32.04	26.8824	1.42947	114.03	112.392	2.05074	6.65	10.8145	1.03401	1.77	1.8518	0.267593	0.59	0.705919	-0.151245	46.67	44.232	1.64574	1.81	2.5089	0.399484	25.66	15.4438	1.18876	0.04	0.025	-1.60206	NA	NA	NA	0.03	0.8451
CHAL32-85	B6	M	32	W4	4.04922	3.96537	4.01199	3.8176	23.54	29.2432	1.46602	20.92	17.5947	1.24538	26.3	24.9178	1.39651	69.2	58.0605	1.76388	86.48	85.2381	1.93063	11.2	18.2139	1.2604	0.59	0.617265	-0.209528	1.29	1.54345	0.188493	35	33.1717	1.52077	1.91	2.64752	0.422838	20.71	12.4646	1.09568	0.04	0.025	-1.60206	NA	NA	NA	0.03	0.8451
[truncated: 43 more columns]

## Sheet: 2G_S2BC
Animal.ID	Genotype	Sex	Infection.Date	Endpoint.Date	Censored	Survival.Days
CHAL20-01	B6	M	2022-08-31	2023-06-05	FALSE	278
CHAL20-02	B6	M	2022-08-31	2023-12-15	FALSE	471
CHAL20-03	B6	M	2022-08-31	2024-02-28	TRUE	546
CHAL20-04	B6	M	2022-08-31	2024-02-22	FALSE	540
CHAL20-05	B6	F	2022-08-31	2023-10-01	FALSE	396
CHAL20-06	B6	F	2022-08-31	2023-12-21	FALSE	477
CHAL20-07	B6	F	2022-08-31	2023-10-06	FALSE	401
CHAL20-08	B6	F	2022-08-31	2024-02-22	FALSE	540
CHAL20-11	Ctsz KO	F	2022-08-31	2023-08-07	FALSE	341
CHAL20-12	Ctsz KO	F	2022-08-31	2023-10-30	FALSE	425
CHAL20-13	Ctsz KO	F	2022-08-31	2023-09-26	FALSE	391
CHAL20-15	Ctsz KO	M	2022-08-31	2023-12-08	FALSE	464
CHAL20-18	Ctsz KO	M	2022-08-31	2023-04-19	FALSE	231
CHAL20-19	Ctsz KO	M	2022-08-31	2023-12-01	FALSE	457
CHAL20-20	Ctsz KO	M	2022-08-31	2024-02-22	FALSE	540
CHAL20-21	Ctsz KO	M	2022-08-31	2023-11-09	FALSE	435
CHAL20-22	Ctsz KO	F	2022-08-31	2024-02-22	FALSE	540
CHAL20-23	Ctsz KO	F	2022-08-31	2023-04-22	FALSE	234
CHAL20-24	Ctsz KO	F	2022-08-31	2022-12-15	FALSE	106
CHAL20-25	Ctsz KO	F	2022-08-31	2023-05-28	FALSE	270
CHAL33-01	Ctsz KO	F	2023-05-22	2024-05-04	FALSE	348
CHAL33-02	Ctsz KO	F	2023-05-22	2024-11-12	FALSE	540
CHAL33-05	Ctsz KO	M	2023-05-22	2023-11-13	FALSE	175
CHAL33-06	Ctsz KO	M	2023-05-22	2023-12-20	FALSE	212
CHAL33-07	Ctsz KO	M	2023-05-22	2024-10-31	FALSE	528
CHAL33-08	Ctsz KO	M	2023-05-22	2024-12-18	FALSE	576
CHAL33-09	Ctsz KO	F	2023-05-22	2024-12-06	FALSE	564
CHAL33-10	Ctsz KO	F	2023-05-22	2024-07-17	FALSE	422
CHAL33-11	Ctsz KO	M	2023-05-22	2023-12-10	FALSE	202
CHAL33-12	Ctsz KO	M	2023-05-22	2024-02-01	FALSE	255
CHAL33-13	Ctsz KO	M	2023-05-22	2024-08-16	FALSE	452
CHAL33-14	Ctsz KO	F	2023-05-22	2024-08-08	FALSE	444
CHAL33-15	Ctsz KO	F	2023-05-22	2024-08-16	FALSE	452
CHAL33-16	Ctsz KO	M	2023-05-22	2024-11-27	FALSE	555
CHAL33-17	Ctsz KO	F	2023-05-22	2024-05-25	FALSE	369
CHAL33-18	Ctsz KO	F	2023-05-22	2024-08-08	FALSE	444
CHAL33-19	Ctsz KO	M	2023-05-22	2024-08-16	FALSE	452
CHAL33-20	Ctsz KO	M	2023-05-22	2024-09-02	FALSE	469
CHAL33-21	Ctsz KO	F	2023-05-22	2024-09-11	FALSE	478
CHAL33-22	Ctsz KO	F	2023-05-22	2024-07-30	FALSE	435
CHAL33-23	Ctsz KO	M	2023-05-22	2023-12-15	FALSE	207
CHAL33-24	Ctsz KO	M	2023-05-22	2024-01-09	FALSE	232
CHAL33-25	Ctsz KO	M	2023-05-22	2024-08-24	FALSE	460
CHAL33-26	Ctsz KO	M	2023-05-22	2024-08-25	FALSE	461
CHAL33-27	Ctsz KO	F	2023-05-22	2024-01-19	FALSE	242
CHAL33-28	Ctsz KO	F	2023-05-22	2024-11-18	FALSE	546
CHAL33-29	Ctsz KO	F	2023-05-22	2024-11-18	FALSE	546
CHAL33-30	Ctsz KO	F	2023-05-22	2024-10-11	FALSE	508
CHAL33-31	Ctsz KO	F	2023-05-22	2025-01-21	TRUE	610
CHAL33-32	Ctsz KO	F	2023-05-22	2024-11-23	FALSE	551
CHAL33-33	Ctsz KO	F	2023-05-22	2024-07-11	FALSE	416
CHAL33-34	Ctsz KO	M	2023-05-22	2024-01-24	FALSE	247
CHAL33-35	Ctsz KO	M	2023-05-22	2024-09-11	FALSE	478
CHAL33-36	Ctsz KO	M	2023-05-22	2024-09-11	FALSE	478
CHAL33-37	Ctsz KO	M	2023-05-22	2024-01-09	FALSE	232
CHAL33-38	Ctsz KO	M	2023-05-22	2024-06-20	FALSE	395
CHAL33-39	Ctsz KO	F	2023-05-22	2023-11-04	FALSE	166
CHAL33-40	Ctsz KO	F	2023-05-22	2024-09-11	FALSE	478
CHAL33-41	Ctsz KO	M	2023-05-22	2024-08-16	FALSE	452
CHAL33-42	Ctsz KO	M	2023-05-22	2024-08-07	FALSE	443
CHAL33-43	Ctsz KO	M	2023-05-22	2024-11-20	FALSE	548
CHAL33-44	Ctsz KO	M	2023-05-22	2024-09-11	FALSE	478
CHAL33-45	Ctsz KO	M	2023-05-22	2024-07-17	FALSE	422
CHAL33-46	Ctsz KO	F	2023-05-22	2024-08-26	FALSE	462
CHAL33-47	Ctsz KO	F	2023-05-22	2024-09-11	FALSE	478
CHAL33-48	Ctsz KO	F	2023-05-22	2024-09-11	FALSE	478
CHAL33-49	Ctsz KO	F	2023-05-22	2025-01-21	TRUE	610
CHAL33-50	Ctsz KO	F	2023-05-22	2024-09-06	FALSE	473
CHAL33-51	Ctsz KO	F	2023-05-22	2024-10-04	FALSE	501
CHAL33-52	Ctsz KO	F	2023-05-22	2024-12-04	FALSE	562
CHAL33-71	B6	M	2023-05-22	2024-11-27	FALSE	555
CHAL33-72	B6	M	2023-05-22	2024-12-31	FALSE	589
CHAL33-73	B6	M	2023-05-22	2025-01-21	TRUE	610
CHAL33-74	B6	M	2023-05-22	2025-01-21	TRUE	610
CHAL33-75	B6	M	2023-05-22	2024-09-11	FALSE	478
CHAL33-76	B6	M	2023-05-22	2024-12-15	FALSE	573
CHAL33-77	B6	M	2023-05-22	2025-01-21	TRUE	610
CHAL33-78	B6	M	2023-05-22	2024-07-17	FALSE	422
CHAL33-79	B6	F	2023-05-22	2023-10-23	FALSE	154
CHAL33-80	B6	F	2023-05-22	2024-10-31	FALSE	528
CHAL33-81	B6	F	2023-05-22	2024-11-27	FALSE	555
CHAL33-82	B6	F	2023-05-22	2024-08-08	FALSE	444
CHAL33-83	B6	F	2023-05-22	2024-08-08	FALSE	444
CHAL33-84	B6	F	2023-05-22	2024-10-08	FALSE	505
CHAL33-85	B6	F	2023-05-22	2024-11-20	FALSE	548

## Sheet: 3G
Sample.ID	Experiment	Genotype	Sex	Pathogen	MOI	Replicate	Dilution.Factor	CXCL1	CXCL1.norm	CXCL1.norm.log10
Exp1_WT_0_1	1	Ctsz WT	M	BCG	MOI 0	1	2	15.4	16.2165	1.20996
Exp1_WT_0_2	1	Ctsz WT	M	BCG	MOI 0	2	2	15.51	16.3323	1.21305
Exp1_WT_0_3	1	Ctsz WT	M	BCG	MOI 0	3	2	16.78	17.6696	1.24723
Exp1_WT_0_4	1	Ctsz WT	M	BCG	MOI 0	4	2	14.93	15.7216	1.1965
Exp1_KO_0_1	1	Ctsz KO	M	BCG	MOI 0	1	2	20.64	21.7343	1.33715
Exp1_KO_0_2	1	Ctsz KO	M	BCG	MOI 0	2	2	18.38	19.3545	1.28678
Exp1_KO_0_3	1	Ctsz KO	M	BCG	MOI 0	3	2	17.01	17.9118	1.25314
Exp1_KO_0_4	1	Ctsz KO	M	BCG	MOI 0	4	2	15.17	15.9743	1.20342
Exp1_WT_3_1	1	Ctsz WT	M	BCG	MOI 3	1	2	322.07	918.525	2.96309
Exp1_WT_3_2	1	Ctsz WT	M	BCG	MOI 3	2	2	400.46	1142.09	3.0577
Exp1_WT_3_3	1	Ctsz WT	M	BCG	MOI 3	3	2	361.4	1030.69	3.01313
Exp1_WT_3_4	1	Ctsz WT	M	BCG	MOI 3	4	2	384.64	1096.97	3.04019
Exp1_KO_3_1	1	Ctsz KO	M	BCG	MOI 3	1	2	532.68	1519.17	3.18161
Exp1_KO_3_2	1	Ctsz KO	M	BCG	MOI 3	2	2	451.7	1288.22	3.10999
Exp1_KO_3_3	1	Ctsz KO	M	BCG	MOI 3	3	2	508.99	1451.61	3.16185
Exp1_KO_3_4	1	Ctsz KO	M	BCG	MOI 3	4	2	481.3	1372.64	3.13756
Exp1_WT_7_1	1	Ctsz WT	M	BCG	MOI 7	1	2	737.05	1658.9	3.21982
Exp1_WT_7_2	1	Ctsz WT	M	BCG	MOI 7	2	2	1043.15	2347.85	3.37067
Exp1_WT_7_3	1	Ctsz WT	M	BCG	MOI 7	3	2	1190.22	2678.86	3.42795
Exp1_WT_7_4	1	Ctsz WT	M	BCG	MOI 7	4	2	939.74	2115.1	3.32533
Exp1_KO_7_1	1	Ctsz KO	M	BCG	MOI 7	1	2	1445.23	3252.82	3.51226
Exp1_KO_7_2	1	Ctsz KO	M	BCG	MOI 7	2	2	1524.06	3430.25	3.53533
Exp1_KO_7_3	1	Ctsz KO	M	BCG	MOI 7	3	2	1372.06	3088.14	3.4897
Exp1_KO_7_4	1	Ctsz KO	M	BCG	MOI 7	4	2	1294.71	2914.04	3.4645
Exp2_WT_0_1	2	Ctsz WT	M	BCG	MOI 0	1	2	14.23	13.5479	1.13187
Exp2_WT_0_2	2	Ctsz WT	M	BCG	MOI 0	2	2	17.93	17.0705	1.23225
Exp2_WT_0_3	2	Ctsz WT	M	BCG	MOI 0	3	2	19.63	18.689	1.27159
Exp2_WT_0_4	2	Ctsz WT	M	BCG	MOI 0	4	2	17.47	16.6326	1.22096
Exp2_KO_0_1	2	Ctsz KO	M	BCG	MOI 0	1	2	21.54	20.5075	1.31191
Exp2_KO_0_2	2	Ctsz KO	M	BCG	MOI 0	2	2	18.61	17.7179	1.24841
Exp2_KO_0_3	2	Ctsz KO	M	BCG	MOI 0	3	2	22.55	21.4691	1.33181
Exp2_KO_0_4	2	Ctsz KO	M	BCG	MOI 0	4	2	17.7	16.8515	1.22664
Exp2_WT_3_1	2	Ctsz WT	M	BCG	MOI 3	1	2	1189.29	1198.12	3.0785
Exp2_WT_3_2	2	Ctsz WT	M	BCG	MOI 3	2	2	941.95	948.945	2.97724
Exp2_WT_3_3	2	Ctsz WT	M	BCG	MOI 3	3	2	859.18	865.561	2.9373
Exp2_WT_3_4	2	Ctsz WT	M	BCG	MOI 3	4	2	1166.98	1175.65	3.07028
Exp2_KO_3_1	2	Ctsz KO	M	BCG	MOI 3	1	2	1160.43	1169.05	3.06783
Exp2_KO_3_2	2	Ctsz KO	M	BCG	MOI 3	2	2	1108.25	1116.48	3.04785
Exp2_KO_3_3	2	Ctsz KO	M	BCG	MOI 3	3	2	1106.49	1114.71	3.04716
Exp2_KO_3_4	2	Ctsz KO	M	BCG	MOI 3	4	2	1241.8	1251.02	3.09726
Exp2_WT_7_1	2	Ctsz WT	M	BCG	MOI 7	1	2	2624.51	2583.53	3.41221
Exp2_WT_7_2	2	Ctsz WT	M	BCG	MOI 7	2	2	2092.21	2059.55	3.31377
Exp2_WT_7_3	2	Ctsz WT	M	BCG	MOI 7	3	2	1872.9	1843.66	3.26568
Exp2_WT_7_4	2	Ctsz WT	M	BCG	MOI 7	4	2	2350.67	2313.97	3.36436
Exp2_KO_7_1	2	Ctsz KO	M	BCG	MOI 7	1	2	3120.57	3071.85	3.4874
Exp2_KO_7_2	2	Ctsz KO	M	BCG	MOI 7	2	2	2716.77	2674.35	3.42722
Exp2_KO_7_3	2	Ctsz KO	M	BCG	MOI 7	3	2	2727.7	2685.11	3.42896
Exp2_KO_7_4	2	Ctsz KO	M	BCG	MOI 7	4	2	3175.22	3125.65	3.49494
Exp3_WT_3_1	3	Ctsz WT	M	BCG	MOI 3	1	1	1617.28	976.186	2.98953
Exp3_WT_3_2	3	Ctsz WT	M	BCG	MOI 3	2	1	1703.89	1028.46	3.01219
Exp3_WT_3_3	3	Ctsz WT	M	BCG	MOI 3	3	1	1882.97	1136.56	3.05559
Exp3_KO_3_1	3	Ctsz KO	M	BCG	MOI 3	1	1	1617.18	976.126	2.98951
Exp3_KO_3_2	3	Ctsz KO	M	BCG	MOI 3	2	1	1834.03	1107.02	3.04415
Exp3_KO_3_3	3	Ctsz KO	M	BCG	MOI 3	3	1	2079.33	1255.08	3.09867
Exp3_WT_7_1	3	Ctsz WT	M	BCG	MOI 7	1	1	3318.01	2154.78	3.3334
Exp3_WT_7_2	3	Ctsz WT	M	BCG	MOI 7	2	1	3338.53	2168.1	3.33608
Exp3_WT_7_3	3	Ctsz WT	M	BCG	MOI 7	3	1	3507.22	2277.65	3.35749
Exp3_KO_7_1	3	Ctsz KO	M	BCG	MOI 7	1	1	5679.7	3688.5	3.56685
Exp3_KO_7_2	3	Ctsz KO	M	BCG	MOI 7	2	1	5877.42	3816.9	3.58171
Exp3_KO_7_3	3	Ctsz KO	M	BCG	MOI 7	3	1	3588.56	2330.48	3.36744

## Sheet: 3H
Sample.ID	Experiment	Genotype	Sex	Pathogen	MOI	Replicate	Dilution.Factor	CXCL1	CXCL1.norm	CXCL1.norm.log10
Exp2_WT_0_1	2	Ctsz WT	M	Mtb H37Rv	MOI 0	1	2	8.12	13.7146	1.13718
Exp2_WT_0_2	2	Ctsz WT	M	Mtb H37Rv	MOI 0	2	2	6.7	11.3163	1.0537
Exp2_WT_0_3	2	Ctsz WT	M	Mtb H37Rv	MOI 0	3	2	5.93	10.0157	1.00068
Exp2_KO_0_1	2	Ctsz KO	M	Mtb H37Rv	MOI 0	1	2	7.19	12.1439	1.08436
Exp2_KO_0_2	2	Ctsz KO	M	Mtb H37Rv	MOI 0	2	2	5.5	9.28948	0.967991
Exp2_KO_0_3	2	Ctsz KO	M	Mtb H37Rv	MOI 0	3	2	6.21	10.4887	1.02072
Exp2_WT_3_1	2	Ctsz WT	M	Mtb H37Rv	MOI 3	1	2	199.74	319.234	2.50411
Exp2_WT_3_2	2	Ctsz WT	M	Mtb H37Rv	MOI 3	2	2	166.25	265.709	2.42441
Exp2_WT_3_3	2	Ctsz WT	M	Mtb H37Rv	MOI 3	3	2	223.22	356.761	2.55238
Exp2_KO_3_1	2	Ctsz KO	M	Mtb H37Rv	MOI 3	1	2	320.45	512.158	2.7094
Exp2_KO_3_2	2	Ctsz KO	M	Mtb H37Rv	MOI 3	2	2	269.88	431.335	2.63481
Exp2_KO_3_3	2	Ctsz KO	M	Mtb H37Rv	MOI 3	3	2	289.51	462.709	2.66531
Exp2_WT_7_1	2	Ctsz WT	M	Mtb H37Rv	MOI 7	1	2	477.74	710.321	2.85145
Exp2_WT_7_2	2	Ctsz WT	M	Mtb H37Rv	MOI 7	2	2	432.47	643.012	2.80822
Exp2_WT_7_3	2	Ctsz WT	M	Mtb H37Rv	MOI 7	3	2	506.81	753.543	2.87711
Exp2_KO_7_1	2	Ctsz KO	M	Mtb H37Rv	MOI 7	1	2	614.48	913.631	2.96077
Exp2_KO_7_2	2	Ctsz KO	M	Mtb H37Rv	MOI 7	2	2	740.93	1101.64	3.04204
Exp2_KO_7_3	2	Ctsz KO	M	Mtb H37Rv	MOI 7	3	2	637.53	947.903	2.97676
Exp3_WT_0_1	3	Ctsz WT	M	Mtb H37Rv	MOI 0	1	2	10.58	18.1495	1.25886
Exp3_WT_0_2	3	Ctsz WT	M	Mtb H37Rv	MOI 0	2	2	5.55	9.52075	0.978671
Exp3_WT_0_3	3	Ctsz WT	M	Mtb H37Rv	MOI 0	3	2	4.3	7.37644	0.867847
Exp3_KO_0_1	3	Ctsz KO	M	Mtb H37Rv	MOI 0	1	2	13.05	22.3866	1.34999
Exp3_KO_0_2	3	Ctsz KO	M	Mtb H37Rv	MOI 0	2	2	4.62	7.92538	0.89902
Exp3_KO_0_3	3	Ctsz KO	M	Mtb H37Rv	MOI 0	3	2	4.46	7.65091	0.883713
Exp3_WT_3_1	3	Ctsz WT	M	Mtb H37Rv	MOI 3	1	2	43.66	254.928	2.40642
Exp3_WT_3_2	3	Ctsz WT	M	Mtb H37Rv	MOI 3	2	2	64.65	377.487	2.5769
Exp3_WT_3_3	3	Ctsz WT	M	Mtb H37Rv	MOI 3	3	2	52.97	309.288	2.49036
Exp3_KO_3_2	3	Ctsz KO	M	Mtb H37Rv	MOI 3	2	2	140.98	823.173	2.91549
Exp3_KO_3_3	3	Ctsz KO	M	Mtb H37Rv	MOI 3	3	2	100.91	589.207	2.77027
Exp3_WT_7_1	3	Ctsz WT	M	Mtb H37Rv	MOI 7	1	2	116.93	649.573	2.81263
Exp3_WT_7_2	3	Ctsz WT	M	Mtb H37Rv	MOI 7	2	2	115.88	643.74	2.80871
Exp3_WT_7_3	3	Ctsz WT	M	Mtb H37Rv	MOI 7	3	2	146.45	813.563	2.91039
Exp3_KO_7_1	3	Ctsz KO	M	Mtb H37Rv	MOI 7	1	2	360.85	2004.6	3.30203
Exp3_KO_7_2	3	Ctsz KO	M	Mtb H37Rv	MOI 7	2	2	394.82	2193.32	3.3411
Exp3_KO_7_3	3	Ctsz KO	M	Mtb H37Rv	MOI 7	3	2	474.35	2635.12	3.4208
Exp4_WT_0_1	4	Ctsz WT	M	Mtb H37Rv	MOI 0	1	2	23.85	13.0685	1.11623
Exp4_WT_0_2	4	Ctsz WT	M	Mtb H37Rv	MOI 0	2	2	17.62	9.65482	0.984744
Exp4_WT_0_3	4	Ctsz WT	M	Mtb H37Rv	MOI 0	3	2	22.49	12.3233	1.09073
Exp4_KO_0_1	4	Ctsz KO	M	Mtb H37Rv	MOI 0	1	2	34.77	19.0521	1.27994
Exp4_KO_0_2	4	Ctsz KO	M	Mtb H37Rv	MOI 0	2	2	28.28	15.4959	1.19022
Exp4_KO_0_3	4	Ctsz KO	M	Mtb H37Rv	MOI 0	3	2	28.46	15.5946	1.19297
Exp4_WT_3_1	4	Ctsz WT	M	Mtb H37Rv	MOI 3	1	2	833.68	378.421	2.57797
Exp4_WT_3_2	4	Ctsz WT	M	Mtb H37Rv	MOI 3	2	2	625.18	283.779	2.45298
Exp4_WT_3_3	4	Ctsz WT	M	Mtb H37Rv	MOI 3	3	2	615.76	279.503	2.44639
Exp4_KO_3_1	4	Ctsz KO	M	Mtb H37Rv	MOI 3	1	2	846.92	384.431	2.58482
Exp4_KO_3_2	4	Ctsz KO	M	Mtb H37Rv	MOI 3	2	2	989.55	449.173	2.65241
Exp4_KO_3_3	4	Ctsz KO	M	Mtb H37Rv	MOI 3	3	2	1006.24	456.748	2.65968
Exp4_WT_7_1	4	Ctsz WT	M	Mtb H37Rv	MOI 7	1	2	1681.91	783.223	2.89389
Exp4_WT_7_2	4	Ctsz WT	M	Mtb H37Rv	MOI 7	2	2	1498.04	697.6	2.84361
Exp4_WT_7_3	4	Ctsz WT	M	Mtb H37Rv	MOI 7	3	2	1344.4	626.053	2.79661
Exp4_KO_7_1	4	Ctsz KO	M	Mtb H37Rv	MOI 7	1	2	2375.93	1106.41	3.04392
Exp4_KO_7_2	4	Ctsz KO	M	Mtb H37Rv	MOI 7	2	2	2411.55	1123	3.05038
Exp4_KO_7_3	4	Ctsz KO	M	Mtb H37Rv	MOI 7	3	2	2707.42	1260.78	3.10064

## Sheet: 4CD_S3DEF
CTSZ	condition	rs113592645	rs111630627	rs8120779	rs76687632
10.7353	MEDIA	0	0	0	0
10.4041	TB	0	0	0	0
10.3249	MEDIA	0	0	0	0
9.88999	TB	0	0	0	0
10.3921	MEDIA	0	0	0	0
10.1081	TB	0	0	0	0
10.3348	MEDIA	0	0	0	0
9.64438	TB	0	0	0	0
10.3958	MEDIA	0	0	0	0
10.0157	TB	0	0	0	0
10.2539	MEDIA	0	0	0	0
9.44982	TB	0	0	0	0
10.3757	MEDIA	0	0	0	0
9.76681	TB	0	0	0	0
10.4795	MEDIA	1	1	1	1
10.202	TB	1	1	1	1
10.1556	MEDIA	0	0	0	0
9.64705	TB	0	0	0	0
10.3477	MEDIA	0	0	0	0
9.91341	TB	0	0	0	0
9.85301	MEDIA	0	0	0	0
9.43982	TB	0	0	0	0
10.8119	MEDIA	1	1	1	0
10.2256	TB	1	1	1	0
10.365	MEDIA	0	0	0	0
10.1015	TB	0	0	0	0
10.2915	MEDIA	0	0	0	0
9.8288	TB	0	0	0	0
10.3768	MEDIA	0	0	0	0
9.76935	TB	0	0	0	0
10.1776	MEDIA	0	0	0	0
9.60509	TB	0	0	0	0
10.9299	MEDIA	1	2	2	2
10.58	TB	1	2	2	2
9.68666	MEDIA	0	0	0	0
9.55782	TB	0	0	0	0
10.3927	MEDIA	0	0	0	0
9.62646	TB	0	0	0	0
9.99373	MEDIA	0	0	0	0
9.84788	TB	0	0	0	0
10.0086	MEDIA	0	0	0	0
9.52946	TB	0	0	0	0
10.4358	MEDIA	0	0	0	0
9.88128	TB	0	0	0	0
10.3246	MEDIA	0	0	0	0
9.86565	TB	0	0	0	0
10.4108	MEDIA	0	0	0	0
9.86348	TB	0	0	0	0
10.3843	MEDIA	0	0	0	0
9.84863	TB	0	0	0	0
10.5614	MEDIA	0	0	0	0
10.2708	TB	0	0	0	0
10.2034	MEDIA	0	0	0	0
9.96419	TB	0	0	0	0
10.6856	MEDIA	1	1	1	1
10.3633	TB	1	1	1	1
10.4287	MEDIA	0	0	0	0
9.83348	TB	0	0	0	0
10.4348	MEDIA	0	0	0	0
10.229	TB	0	0	0	0
10.4795	MEDIA	0	0	0	0
10.2767	TB	0	0	0	0
10.6687	MEDIA	0	0	0	0
9.96954	TB	0	0	0	0
10.481	MEDIA	0	0	0	0
10.2297	TB	0	0	0	0
10.5109	MEDIA	0	0	0	0
10.0736	TB	0	0	0	0
10.5226	MEDIA	0	0	0	0
10.2255	TB	0	0	0	0
10.8629	MEDIA	0	0	0	0
10.6042	TB	0	0	0	0
9.61769	MEDIA	0	0	0	0
8.74761	TB	0	0	0	0
10.318	MEDIA	0	0	0	0
9.27721	TB	0	0	0	0
10.4204	MEDIA	0	0	0	0
10.3172	TB	0	0	0	0
9.31232	MEDIA	1	1	1	1
8.74514	TB	1	1	1	1
10.4201	MEDIA	0	0	0	0
9.61244	TB	0	0	0	0
10.5408	MEDIA	0	0	0	0
10.1058	TB	0	0	0	0
10.7859	MEDIA	0	0	0	0
10.76	TB	0	0	0	0
10.2344	MEDIA	1	1	1	1
10.1729	TB	1	1	1	1
10.267	MEDIA	0	0	0	0
9.47822	TB	0	0	0	0
10.5375	MEDIA	1	1	1	1
9.83732	TB	1	1	1	1
10.6507	MEDIA	0	0	0	0
9.44495	TB	0	0	0	0
10.5308	MEDIA	0	0	0	0
10.1652	TB	0	0	0	0
10.6652	MEDIA	0	0	0	0
10.3072	TB	0	0	0	0
10.7552	MEDIA	0	0	0	0
8.89868	TB	0	0	0	0
9.80779	MEDIA	0	0	0	0
9.1399	TB	0	0	0	0
10.3795	MEDIA	0	0	0	0
9.9807	TB	0	0	0	0
9.32984	MEDIA	0	0	0	0
8.46652	TB	0	0	0	0
10.7471	MEDIA	0	0	0	0
10.2789	TB	0	0	0	0
10.4244	MEDIA	0	0	0	0
9.533	TB	0	0	0	0
10.4673	MEDIA	0	0	0	0
9.92039	TB	0	0	0	0
10.5939	MEDIA	0	0	0	0
10.2851	TB	0	0	0	0
10.3888	MEDIA	0	0	0	0
9.67281	TB	0	0	0	0
9.89643	MEDIA	0	0	0	0
9.33721	TB	0	0	0	0
10.3136	MEDIA	0	0	0	0
9.63487	TB	0	0	0	0
9.64016	MEDIA	0	0	0	0
9.6913	TB	0	0	0	0
10.5528	MEDIA	0	0	0	0
10.2629	TB	0	0	0	0
10.5987	MEDIA	0	0	0	0
10.0977	TB	0	0	0	0
10.6071	MEDIA	0	0	0	0
9.54024	TB	0	0	0	0
10.5707	MEDIA	0	0	0	0
10.1984	TB	0	0	0	0
10.7225	MEDIA	0	0	0	0
10.0806	TB	0	0	0	0
10.2693	MEDIA	0	0	0	0
8.96031	TB	0	0	0	0
10.293	MEDIA	0	0	0	0
9.55195	TB	0	0	0	0
10.7974	MEDIA	0	0	0	0
10.3247	TB	0	0	0	0
10.7993	MEDIA	0	0	0	0
9.38225	TB	0	0	0	0
10.1042	MEDIA	0	0	0	0
9.27423	TB	0	0	0	0
10.4119	MEDIA	0	0	0	0
10.1251	TB	0	0	0	0
10.6555	MEDIA	1	1	1	1
9.98548	TB	1	1	1	1
10.1751	MEDIA	0	0	0	0
9.29277	TB	0	0	0	0
10.3407	MEDIA	0	0	0	0
9.41688	TB	0	0	0	0
10.4297	MEDIA	0	0	0	0
10.0397	TB	0	0	0	0
10.2553	MEDIA	0	0	0	0
9.73492	TB	0	0	0	0
10.415	MEDIA	1	1	1	1
10.071	TB	1	1	1	1
10.6067	MEDIA	0	0	0	0
10.3032	TB	0	0	0	0
10.573	MEDIA	1	1	1	1
10.4904	TB	1	1	1	1
10.2324	MEDIA	1	1	1	1
9.7565	TB	1	1	1	1
10.7161	MEDIA	0	0	0	0
10.3111	TB	0	0	0	0
9.87538	MEDIA	0	0	0	0
9.54375	TB	0	0	0	0
10.1639	MEDIA	0	0	0	0
9.95709	TB	0	0	0	0
10.2958	MEDIA	0	0	0	0
9.68212	TB	0	0	0	0
10.5722	MEDIA	1	1	1	1
10.3366	TB	1	1	1	1
10.4212	MEDIA	0	0	0	0
10.1738	TB	0	0	0	0
10.2491	MEDIA	0	0	0	0
9.79813	TB	0	0	0	0
9.21573	MEDIA	0	0	0	0
8.58701	TB	0	0	0	0
10.3826	MEDIA	0	0	0	0
10.2004	TB	0	0	0	0
10.4479	MEDIA	0	0	0	0
9.78029	TB	0	0	0	0
10.3275	MEDIA	0	0	0	0
10.1733	TB	0	0	0	0
10.6653	MEDIA	0	0	0	0
10.4015	TB	0	0	0	0
10.1079	MEDIA	0	0	0	0
9.04199	TB	0	0	0	0
10.3114	MEDIA	0	0	0	0
9.45617	TB	0	0	0	0
10.2918	MEDIA	0	0	0	0
8.54043	TB	0	0	0	0
10.0282	MEDIA	0	0	0	0
8.15751	TB	0	0	0	0
10.26	MEDIA	0	0	0	0
9.16529	TB	0	0	0	0
10.4147	MEDIA	0	0	0	0
9.26478	TB	0	0	0	0
9.66256	MEDIA	0	0	0	0
8.16266	TB	0	0	0	0

## Sheet: S1B
Animal.ID	Genotype	Spleen.CFU
CHAL29-01	Ctsz KO	4.77232
CHAL29-02	Ctsz KO	3.35025
CHAL29-03	Ctsz KO	4.90309
CHAL29-04	Ctsz KO	4.15836
CHAL29-05	Ctsz KO	2.85733
CHAL29-06	Ctsz KO	1.60206
CHAL29-07	Ctsz KO	3.76042
CHAL29-08	Ctsz KO	3.80618
CHAL29-09	Ctsz KO	3.19312
CHAL29-10	Ctsz KO	3.65896
CHAL29-11	Ctsz KO	4.57749
CHAL29-12	Ctsz KO	2.38021
CHAL29-38	Ifngr KO	3.7574
CHAL29-39	Ifngr KO	4.7839
CHAL29-40	Ifngr KO	4.57054
CHAL29-41	B6	3.69548
CHAL29-42	B6	3.9345
CHAL29-43	B6	3.35411
CHAL29-44	B6	3.32634
CHAL29-45	B6	1.90309
CHAL29-46	B6	3.89873
CHAL29-47	B6	1.60206
CHAL29-48	B6	3.74036
CHAL29-49	B6	2.5563
CHAL29-50	B6	2.07918
CHAL29-51	CC033	3.56585
CHAL29-52	CC033	3.82217
CHAL29-53	CC033	3.09342
CHAL29-54	CC033	3.91381
CHAL29-55	CC033	3.79239
CHAL29-56	CC038	3.45332
CHAL29-57	CC038	1.60206
CHAL29-58	CC038	3.03342
CHAL29-59	CC038	2.60206
CHAL29-60	CC038	1.90309

[truncated: 1 more sheets: External Data Index]
